# Supplementary material for: Genetic Architecture of Untargeted Lipidomics in Cardiometabolic-Disease Patients Combines Strong Polygenic Control and Pleiotropy
Source: Metabolites. 2022 Jun 27;12(7):596. doi: 10.3390/metabo12070596 (PMC9322850; doi:10.3390/metabo12070596)
Supplement: Supplementary file 1 [file metabolites-12-00596-s001.zip]

Archive with 2 entries (2 files):
- metabolites-1780948-Figure S1.pdf
- metabolites-1780948-supplementary.xlsx
