# Supplementary material for: Genetic Architecture of Untargeted Lipidomics in Cardiometabolic-Disease Patients Combines Strong Polygenic Control and Pleiotropy
Source: Metabolites. 2022 Jun 27;12(7):596. doi: 10.3390/metabo12070596 (PMC9322850; doi:10.3390/metabo12070596)
Supplement: Supplementary file 1 [file metabolites-12-00596-s001.zip › metabolites-1780948-supplementary.xlsx]

## Sheet: Table S1
Supplementary Table S1. Lipidome spectral features acquired in serum samples from the study population. Data were acquired with a Q-Exactive hydrid quadrupole-Orbitrap mass spectrometer fitted with a Waters Acquity CSH C18 column (2.1×150 mm, 1.7 µm) and a corresponding guard column (Acquity CSH 1.7μM). Data were retrieved in positive and negative ionisation modes and are characteresd by their rt…
Ionisaiton mode	m/z	m/z min	m/z max	RT	RTmin	RTmax
Positive	100.076061324067	100.064915214107	100.076189632699	43.61425	25.6432	51.5084
Positive	100.112397580202	100.112247575712	100.1125651524	867.6555	850.74	883.01
Positive	101.079347811934	101.071242154058	101.079494534808	43.6466	21.6749	66.2917
Positive	117.070023296517	117.069874913428	117.070241612572	967.189	953.566	975.439
Positive	118.086385451827	118.086252209099	118.088538882338	38.2334	22.3514	48.0404
Positive	119.089704469727	119.083369351631	119.089951060003	38.6136	19.8949	62.334
Positive	121.385179586137	121.384992540706	121.385359600234	966.988	963.799	975.439
Positive	129.065872132243	129.052148979013	129.069964905098	36.74985	7.71381	53.3686
Positive	132.076739483122	132.076569411741	132.076971172509	36.7362	18.2579	50.4444
Positive	140.068135958228	140.067926932217	140.070602896866	191.054	175.923	195.974
Positive	141.127281966955	141.127036293345	141.127511522758	868.29	851.202	887.582
Positive	144.101816297299	144.101647823088	144.102084669924	39.60545	11.8554	52.6677
Positive	145.105159338201	145.104986012322	145.122179215086	41.1148	24.5267	82.4764
Positive	146.117405039091	146.105895721926	146.117646140556	37.4204	10.3699	71.9984
Positive	147.076302470348	147.076090279485	147.080479391053	37.0977	4.23205	78.754
Positive	156.076742493625	156.07652006164	156.07696089605	51.4078	27.9381	79.9463
Positive	161.132318460197	161.132070297187	161.132586762819	870.2235	837.051	884.853
Positive	162.112334663481	162.112125551782	162.112630254271	37.3833	18.2579	51.2435
Positive	163.115619682401	163.11538000997	163.12298534587	37.3325	9.64443	59.2891
Positive	164.116349517937	164.107142357635	164.119578439774	37.5392	18.2579	68.3712
Positive	172.169422669074	172.169233267721	172.169712781731	52.6039	34.2514	85.0814
Positive	175.118777991698	175.118583751736	175.13299893985	44.6629	23.0355	59.2891
Positive	179.142900358278	179.142642423995	179.143204947629	875.578	863.727	889.493
Positive	179.142926682685	179.142600404429	179.143214138409	67.162	50.6704	73.4624
Positive	183.174278548603	183.173959326577	183.174532966909	868.545	851.371	883.93
Positive	189.159632522587	189.159420519924	189.163884795027	46.21865	24.5267	81.2143
Positive	191.076556917268	191.065629790154	191.076868140023	45.968	24.5267	83.5921
Positive	192.024261830504	192.023890414322	192.024591540683	41.68715	22.3514	57.1793
Positive	196.117818888739	196.117586144734	196.126066946966	36.99195	19.569	42.0289
Positive	197.100848633728	197.089413197945	197.101138220537	42.9059	23.4294	53.1597
Positive	198.861980863067	198.861698689607	198.862433542274	37.3833	18.2579	49.9467
Positive	203.179384971068	203.179063131869	203.17966200267	53.4585	35.5454	75.403
Positive	204.122908590213	204.105161577091	204.123303377093	37.0977	18.2579	51.8418
Positive	205.126217671602	205.121077916185	205.126615593667	37.1738	18.2579	53.8382
Positive	213.148350938752	213.147938902681	213.159510614443	868.018	851.371	883.01
Positive	213.145901811512	213.145616316793	213.163954405627	49.5624	45.3375	71.433
Positive	214.006250223388	214.005878105997	214.007207494291	40.636	20.3344	50.7555
Positive	219.08266797276	219.082393714338	219.083418661398	42.923	23.4294	57.2689
Positive	226.180057128929	226.179685420833	226.180345648194	141.7025	134.542	162.969
Positive	228.195692223208	228.195328877287	228.196028746577	146.161	133.209	162.969
Positive	237.111688347179	237.101537824793	237.112272254583	48.4068	43.4799	78.6534
Positive	244.190607357985	244.190213726794	244.190951343838	149.786	135.459	163.277
Positive	244.263301548402	244.26288545708	244.263718398764	57.1227	37.9756	64.0699
Positive	253.161837962821	253.161455824725	253.162374487629	60.9828	42.0753	68.1381
Positive	254.247467928135	254.247110160735	254.247915085464	95.027	86.0326	101.0578
Positive	254.823359779974	254.823037006043	254.823851246416	37.2909	18.2579	49.8369
Positive	256.820406145767	256.812783128632	256.820898028899	37.29295	18.2579	49.8351
Positive	258.817496441318	258.817218874306	258.817949319662	37.1556	18.2579	51.0896
Positive	259.083861832175	259.064284970288	259.084214744178	45.3012	40.6888	50.6938
Positive	268.26319662598	268.262872538961	268.263674508967	112.012	107.54	128.728
Positive	269.225989081264	269.225636660483	269.226725887118	124.109	118.999	142.107
Positive	270.278871725199	270.278446190102	270.279322679288	142.409	133.382	151.648
Positive	275.200397068837	275.200013568029	275.20083213218	853.748	830.715	871.939
Positive	277.215967888236	277.215560174463	277.232891633028	67.4948	50.0157	92.6116
Positive	278.219338766666	278.209025871907	278.219765426903	67.5134	50.6704	74.7871
Positive	279.231536827009	279.231111982965	279.231994802286	871.77	856.877	886.696
Positive	279.231684300008	279.231220279879	279.251357362385	66.95295	49.2046	98.7117
Positive	280.234951791976	280.234122986085	280.235451000054	67.2391	49.2046	82.457
Positive	280.234856514334	280.234418524902	280.235384305516	871.8975	858.201	891.148
Positive	281.238212726974	281.237575604985	281.247642733992	66.7522	49.2046	81.4105
Positive	283.282157921759	283.281754562003	283.282575624723	133.8405	127.994	145.787
Positive	285.220989715545	285.220563922136	285.221399192342	72.2751	55.1563	78.764
Positive	286.143550353339	286.137127475895	286.145246095529	50.08645	30.3306	66.747
Positive	288.289371041073	288.288984372167	288.289860667878	54.50595	35.3581	61.5014
Positive	289.292799073404	289.292353126929	289.2933537078	53.97805	35.3581	61.0151
Positive	293.210873200159	293.210332351547	293.211339924762	858.755	840.114	875.393
Positive	295.226495140771	295.226055272293	295.227120749105	67.5154	50.5038	82.9983
Positive	296.229899629428	296.22947150595	296.230651115644	68.08465	50.6704	74.7871
Positive	297.241917790797	297.232006555844	297.242789110761	869.421	856.761	890.71
Positive	300.289288744069	300.280878918633	300.301183744619	116.592	112.951	136.833
Positive	303.231475721203	303.222605227029	303.232179121966	867.8825	852.614	895.643
Positive	303.231459934241	303.222255595646	303.231940574771	72.2937	48.3045	78.754
Positive	303.231431106029	303.230953658051	303.248959603156	94.3501	84.3142	119.491
Positive	304.234802833927	304.234421564456	304.235330991618	867.85	851.371	883.57
Positive	304.234927658203	304.224284235075	304.235662922533	72.26865	55.1563	78.754
Positive	304.260731031876	304.260325873567	304.26123478775	191.334	170.401	213.231
Positive	304.260679312373	304.260289542292	304.261142468445	133.2715	114.239	151.944
Positive	305.24701810451	305.237490252291	305.247542658459	74.88665	58.2088	96.8313
Positive	305.287776282415	305.264331470014	305.288237974167	58.7461	51.6118	83.2021
Positive	306.250434316964	306.239845416736	306.250911321255	74.8482	63.0312	80.5853
Positive	306.276345466348	306.267097373049	306.276874478876	191.59	174.707	213.231
Positive	310.310090117081	310.309732601302	310.310631673242	186.787	178.209	199.785
Positive	312.781972272999	312.781527339726	312.782476202186	36.7681	18.2579	60.563
Positive	314.232115593288	314.231605192233	314.232746697098	45.8002	28.0572	68.2283
Positive	314.778966792984	314.778534361278	314.779559956509	37.0099	18.2579	52.1042
Positive	316.247911669578	316.247497171315	316.248679076022	46.6718	27.9381	74.2904
Positive	316.320713143074	316.320145483325	316.321310613523	66.9369	49.2046	74.3219
Positive	316.776094954867	316.775741364851	316.776623694717	36.7495	18.2579	59.0571
Positive	317.208515937733	317.20800791782	317.210823082369	67.3692	55.4092	76.8476
Positive	318.211891985361	318.21119477789	318.214057103517	67.4814	55.8691	74.7871
Positive	319.226194518082	319.214400163048	319.235491580991	66.2764	34.2514	95.5859
Positive	320.22961122807	320.227202324912	320.235172185436	66.4667	25.1891	82.9823
Positive	320.255752552365	320.25528734315	320.258082032083	63.4706	44.8726	80.0932
Positive	324.289348305502	324.288885761333	324.301036593702	97.28	93.8097	114.614
Positive	325.21328605342	325.212953152191	325.214040799381	94.8577	86.0326	103.3742
Positive	326.37760144293	326.377217940718	326.378203924185	76.3259	73.6391	86.2106
Positive	327.231482347158	327.214435135529	327.235763946604	67.4967	42.8004	79.0017
Positive	327.231459879557	327.231020171908	327.232119955497	860.306	842.073	877.502
Positive	328.234804290314	328.234358352857	328.235343815521	67.528	50.2837	76.7185
Positive	329.247023779141	329.229915959643	329.247564308625	71.18725	52.7706	83.5709
Positive	330.263669219281	330.245594584049	330.264063454884	52.8474	34.0598	62.0942
Positive	333.182330942968	333.181681485637	333.182820415633	67.4882	50.6704	74.7871
Positive	335.221049408437	335.216643335222	335.238772546215	53.40345	46.1142	73.0051
Positive	337.273277366867	337.253552771713	337.273971845737	68.5238	45.0857	77.224
Positive	338.266421380028	338.265811856495	338.280115579824	54.3368	33.6193	64.4691
Positive	338.341355271814	338.340893090779	338.342066014114	240.364	229.835	250.046
Positive	339.344846662726	339.344367420174	339.345437356012	240.073	229.835	250.046
Positive	341.208413577228	341.20739037121	341.211203047669	62.87645	39.3158	86.6934
Positive	342.211790162754	342.210996129123	342.214188187837	60.4636	40.9525	82.3111
Positive	342.263547465078	342.263106720485	342.264343291557	49.14765	30.4582	67.4476
Positive	343.224216247516	343.215043175442	343.226664091138	71.22465	60.1031	78.628
Positive	343.226518486087	343.214363867695	343.227178860159	51.8343	31.5518	59.9184
Positive	344.142360713754	344.141859790581	344.157447111014	45.87115	39.2513	81.7538
Positive	344.227656361716	344.226983539456	344.229745777504	72.1272	35.0926	79.0057
Positive	344.279190548433	344.278804592237	344.280025505837	52.1027	34.2514	69.3377
Positive	345.240302709874	345.239445647515	345.261814095124	74.884	36.8771	97.463
Positive	345.282654710346	345.28215402415	345.283468540619	52.07685	47.4501	59.3521
Positive	349.210931539775	349.210388174879	349.211604875245	138.133	132.857	158.195
Positive	349.236824307904	349.23633093051	349.237492098552	92.5724	82.6098	98.9781
Positive	353.265793061188	353.265004745521	353.266669574347	137.944	131.554	150.896
Positive	353.268140294903	353.266018386512	353.268961671769	57.6635	39.5681	77.1123
Positive	356.279125351686	356.264287976011	356.280326505561	52.0841	24.5679	71.1304
Positive	356.388178423784	356.387753034372	356.388784231628	76.3544	61.8733	83.486
Positive	357.39162187174	357.391199772444	357.392378993382	76.5459	74.6736	83.2021
Positive	358.29489930432	358.294399426372	358.306597343573	55.01995	35.3581	76.1578
Positive	359.219240853651	359.218468270888	359.239198342217	52.6166	32.7943	75.0362
Positive	360.222631439232	360.221985692491	360.223281441459	52.4815	34.2514	67.4722
Positive	360.323129229906	360.321999609429	360.323728720143	239.7545	229.835	250.046
Positive	360.36191638717	360.34646533751	360.362772321822	94.2548	85.1034	104.9655
Positive	367.22394070705	367.207798137173	367.224740380082	67.5277	44.2113	74.7871
Positive	367.335654464965	367.335196355645	367.336317300348	871.417	828.852	886.696
Positive	367.335796322196	367.335027664047	367.336479649433	198.3835	184.45	213.465
Positive	368.279225312152	368.278747657685	368.300922742779	51.4025	32.9681	69.8659
Positive	368.338993075467	368.338506282199	368.339617636488	871.486	843.479	886.696
Positive	368.882732162517	368.881965519663	368.883227937121	1132.06	1123.98	1151.65
Positive	369.35131063856	369.350788161287	369.351912864712	824.269	813.299	851.753
Positive	369.351118463153	369.350747609931	369.351810891797	869.999	852.045	891.737
Positive	370.258583501085	370.257254071827	370.259276054967	50.7976	31.5518	69.8686
Positive	370.294825088606	370.294266537934	370.295461350003	56.1452	36.6553	83.4688
Positive	370.35439256583	370.353890480049	370.355068963584	870.09	854.149	893.816
Positive	370.354732321553	370.354179501532	370.355232337667	824.181	815.986	851.426
Positive	371.298264288219	371.297812817166	371.299001973279	56.19455	37.9756	62.8221
Positive	372.310324530242	372.300268831037	372.310969988345	63.4705	53.266	79.7502
Positive	373.257964294417	373.25758571918	373.273811695131	81.2322	78.6058	96.227
Positive	375.214038301041	375.213492951047	375.216127390202	49.1449	29.1172	72.0448
Positive	377.229990868509	377.214281050565	377.230948276218	49.0599	21.3246	66.0659
Positive	377.265826580797	377.265390351526	377.26651191086	110.856	106.26	132.755
Positive	377.28350724656	377.282993161288	377.284331039068	236.895	232.483	247.791
Positive	378.269223515614	378.26868454835	378.27006320729	110.702	104.963	114.535
Positive	378.321022143787	378.320561387478	378.321685196141	65.0322	47.7562	81.2357
Positive	378.780159768594	378.779565289683	378.780893179217	229.782	220	240.385
Positive	379.281504155668	379.28099321845	379.282340332506	145.9065	139.773	156.57
Positive	379.281883835849	379.281194229725	379.28263912752	228.72	222.993	241.172
Positive	380.255619569656	380.240709939425	380.256353831204	77.4133	66.2724	111.357
Positive	380.285042836583	380.28445551103	380.28571439292	145.896	140.022	156.57
Positive	381.130667454084	381.129901317634	381.131123295271	43.6466	38.9287	67.4348
Positive	381.202020537267	381.199003698965	381.203368027018	52.10255	32.9681	68.0683
Positive	385.346161855783	385.345491819103	385.347172669343	366.3155	350.672	375.229
Positive	386.377482079205	386.376977596022	386.378167547377	967.004	955.044	976.385
Positive	386.377549896308	386.376890796182	386.378233236467	871.333	849.478	885.775
Positive	387.380829470438	387.380171781147	387.381555145627	967.0325	954.94	975.439
Positive	388.268762646031	388.251966977195	388.269535662571	81.23465	67.7113	87.6606
Positive	388.393282472609	388.392784180127	388.394059496623	133.389	129.293	140.541
Positive	389.396688658021	389.396140756895	389.39747269376	133.389	129.293	140.541
Positive	391.188086802993	391.187459306946	391.193186415372	50.0831	31.7136	65.4567
Positive	391.283864723184	391.283294234085	391.28470973864	195.7365	184.45	200.074
Positive	392.287205337976	392.286657130689	392.288143276348	195.71	189.819	210.939
Positive	392.795171095183	392.794355690335	392.795867379949	38.2001	19.2439	60.5041
Positive	392.795820141715	392.795325851841	392.796551788906	292.7055	288.827	309.622
Positive	393.260889634866	393.239953289709	393.261776651234	57.5098	53.7323	70.9654
Positive	393.239704845834	393.23930131115	393.240507115157	85.0387	82.2223	92.696
Positive	394.258614581314	394.257879782952	394.265297896813	50.3243	30.3306	69.1001
Positive	395.239858636072	395.235851351219	395.240578534942	81.23515	62.6772	87.3945
Positive	395.25543964279	395.254924463668	395.256503712534	145.571	141.16	151.542
Positive	395.362909934373	395.362438754864	395.363595755496	53.35325	35.5454	72.6377
Positive	397.104739784984	397.104049594315	397.10513101287	43.7475	38.9287	51.8287
Positive	398.326117314188	398.325646709185	398.326897985766	67.4974	50.6704	76.0694
Positive	399.213873753616	399.213258080191	399.214842443535	48.7002	29.1172	67.1752
Positive	399.329512079211	399.314504556878	399.330316947749	67.4657	48.7961	86.2848
Positive	400.341640496238	400.341083789992	400.342471187849	82.5329	69.3351	95.106
Positive	401.265823819721	401.265224814526	401.289277247458	103.2489	96.6051	108.0214
Positive	401.341142952414	401.336648388352	401.34207057077	191.606	173.297	205.858
Positive	401.345215017481	401.344778536207	401.346025914041	82.535	69.3351	88.4103
Positive	408.308167817325	408.307478900275	408.309308361506	146.3485	115.394	163.277
Positive	409.162035854519	409.161370343344	409.162520777108	46.4001	42.8225	50.6938
Positive	409.255737490024	409.255183062134	409.270858077995	56.93425	37.9756	63.3695
Positive	415.187916954773	415.168244451088	415.188817211392	50.31555	30.3306	66.0826
Positive	417.198543233528	417.197683708095	417.199299134643	138.142	132.569	144.504
Positive	417.260324525257	417.239285192763	417.262190088666	64.3546	50.6704	82.6343
Positive	419.316069460114	419.315379862669	419.316847810868	54.87475	35.3581	73.5408
Positive	424.341645790138	424.340929882869	424.342849556175	71.2392	55.1563	82.0334
Positive	425.135633616429	425.134875882342	425.136437231254	47.1462	42.8225	52.0205
Positive	425.345215867551	425.344682735327	425.346127151894	71.2365	55.1563	82.1787
Positive	426.342066266517	426.340654320728	426.342852121736	56.13935	36.6553	63.0168
Positive	426.357141552033	426.356559218935	426.358143384602	88.67235	75.8939	105.6413
Positive	427.281484136494	427.266476341619	427.282768807198	108.14515	95.6173	120.797
Positive	427.36047218987	427.359725584319	427.361348961387	88.6773	76.5896	105.2571
Positive	428.373198141405	428.372605430287	428.373924094316	116.2535	112.672	120.99
Positive	428.699392537784	428.698607437307	428.700218029087	37.02165	32.7808	42.5913
Positive	429.372516097654	429.371846974074	429.37330720806	309.265	285.606	315.22
Positive	429.372787977324	429.372006668061	429.373193917913	1010.72	1005.727	1015.95
Positive	429.376791144522	429.376117317898	429.377666865244	116.204	112.672	120.979
Positive	430.376641878223	430.375824423304	430.377982766766	309.295	304.046	321.361
Positive	431.315378388582	431.314753241248	431.316720349641	64.7215	61.9425	71.6964
Positive	431.351807890621	431.351184353551	431.352626505663	314.575	304.898	328.866
Positive	432.355365671818	432.354532958521	432.356969842758	314.375	301.553	321.211
Positive	433.331227921378	433.330598839732	433.332783348745	315.9105	296.712	321.08
Positive	434.321506287024	434.318564851961	434.322312796847	50.99805	31.5518	64.4383
Positive	435.250495819556	435.235758163717	435.251345917006	72.20035	53.6487	86.1394
Positive	436.870133231519	436.868634949376	436.871014392488	1132.035	1126.59	1137.72
Positive	438.297601285843	438.297068189688	438.298702383934	103.8524	96.6051	120.883
Positive	439.301064671623	439.30013815199	439.30219347713	103.9541	97.4865	115.157
Positive	440.313828999936	440.303154254906	440.3147926473	107.946	101.984	112.0548
Positive	441.329306003237	441.328751542724	441.330129093037	53.52235	34.0598	59.6886
Positive	445.367373454131	445.366588631138	445.36828119215	263.6045	248.723	270.22
Positive	447.346718519006	447.345929981432	447.347447411556	365.33	340.983	370.8
Positive	448.272430641888	448.271809900617	448.273445759649	147.17	142.47	151.201
Positive	448.337507248715	448.336525588972	448.342374900325	58.25615	37.9756	76.6066
Positive	448.350309653471	448.349493388565	448.350877933501	365.094	343.132	370.8
Positive	448.390858916638	448.390026501957	448.391685175336	309.387	300.577	322.359
Positive	448.838857309197	448.837994689014	448.839748523471	57.1227	37.9756	63.3558
Positive	449.394353483086	449.393667617732	449.395249311916	309.188	303.063	315.22
Positive	450.378480162663	450.377772881469	450.379219245751	73.58	56.6717	80.8719
Positive	451.429441713346	451.428596338345	451.430280347805	867.702	850.74	883.01
Positive	452.276631885727	452.275938216788	452.277441456775	71.6959	55.1563	81.2753
Positive	454.292354551899	454.291762465843	454.29354120257	90.99595	79.2198	107.282
Positive	455.296012163227	455.295265756164	455.297131036512	91.19915	80.9092	97.1559
Positive	455.313045656613	455.312237522564	455.313773599114	315.288	296.712	321.08
Positive	459.250318209286	459.247273371982	459.251592765422	68.7271	50.6704	93.7255
Positive	461.362259850329	461.36163802559	461.362839310321	424.014	393.965	427.919
Positive	463.342258233296	463.34171893862	463.343200113452	52.4919	32.7943	64.9464
Positive	463.844145466878	463.843524558638	463.845027208313	52.5184	32.7943	58.0398
Positive	464.31336087521	464.312712898754	464.314206537427	109.6495	105.634	114.946
Positive	465.316799706864	465.315950303563	465.31766635531	109.832	105.634	115.923
Positive	466.328978131362	466.328310690452	466.329910558722	148.2375	143.585	169.981
Positive	467.332489611265	467.331714600001	467.333429137958	148.4105	143.585	160.165
Positive	468.308170704833	468.30763334878	468.309228484493	65.533	47.7562	85.826
Positive	469.311613692021	469.311021087352	469.312540852924	65.5403	47.7562	72.1349
Positive	469.328787652754	469.328064682173	469.329433411718	365.3545	339.966	370.8
Positive	469.364946269453	469.36433845304	469.36581766463	309.438	301.553	326.035
Positive	469.388506506672	469.387771786465	469.389645128715	181.5985	167.394	198.424
Positive	470.314166856526	470.312866625912	470.326473176348	65.5295	47.7562	72.1349
Positive	470.350250471531	470.34968493497	470.356981632285	55.7125	36.6553	72.045
Positive	470.36890094506	470.367968180239	470.369921870542	309.3835	303.516	314.986
Positive	470.368487658627	470.367057119484	470.37389502432	54.4225	34.0598	64.956
Positive	470.391999489679	470.391329743671	470.39316880802	180.546	167.394	196.533
Positive	470.851948381801	470.85124142274	470.853067944899	55.67785	36.6553	62.3575
Positive	476.276797134219	476.27603561356	476.277729919361	68.6314	50.6704	80.6395
Positive	477.358042169858	477.357439601676	477.359076494271	59.6523	40.6927	66.0206
Positive	478.292502397222	478.283049518625	478.293351165792	76.16	61.3199	87.5118
Positive	479.295986293012	479.29535989232	479.296956993952	76.1721	61.3199	82.7292
Positive	480.308663643517	480.307756156582	480.30974931865	95.7044	86.0326	112.168
Positive	480.344544080545	480.343061860073	480.345875434448	96.8268	78.4994	122.253
Positive	481.348001301246	481.347266861946	481.349419159701	96.8972	81.2153	118.745
Positive	482.323780760418	482.323124406634	482.325010010193	74.68705	58.2088	94.9857
Positive	482.360268616293	482.357949546577	482.361568372873	101.15905	93.0478	126.046
Positive	483.32714155408	483.326450755838	483.328035046135	74.53555	58.2088	81.4105
Positive	483.327217095628	483.326133772443	483.328121330026	128.819	117.984	133.842
Positive	483.363692641282	483.363065309895	483.365007181706	101.12735	93.0478	122.227
Positive	484.330533712161	484.328325699344	484.348673779502	74.6674	41.4194	81.4105
Positive	484.366499765056	484.365517863645	484.367448936423	101.1303	93.0478	113.291
Positive	484.384022121888	484.364941328436	484.384876166427	59.3575	39.3158	71.2772
Positive	485.359868258251	485.359072803322	485.360699041234	263.726	256.762	271.344
Positive	485.355469796968	485.348261953906	485.356503986126	51.4628	31.5518	62.5533
Positive	488.310961863811	488.309912982344	488.311733317472	148.573	142.303	158.608
Positive	488.654910868876	488.654018146696	488.656161542388	37.1945	33.7178	42.7187
Positive	490.29011622625	490.28955206369	490.292549965669	65.0267	47.7562	73.8051
Positive	491.293513581008	491.292841394905	491.294644224663	65.0592	47.7562	72.1349
Positive	491.370436684777	491.369661940355	491.371785842025	187.4645	165.953	195.974
Positive	491.384288637236	491.383383153966	491.385391294733	365.245	337.971	370.8
Positive	491.460762561212	491.45991511537	491.461783325789	868.263	852.614	883.93
Positive	492.363320552389	492.362764750934	492.364312186351	54.4885	35.3581	60.1697
Positive	492.464167832419	492.46351291699	492.465073373344	868.456	852.614	883.93
Positive	492.864975413988	492.864269134612	492.865953625336	54.5247	34.0598	67.4803
Positive	494.323747055957	494.322804395201	494.325040645149	69.56715	52.1467	92.6214
Positive	495.327152479016	495.325851010976	495.328345035645	69.517	52.1467	81.0114
Positive	495.404017886551	495.402925386555	495.405165705974	194.3445	183.334	201.161
Positive	496.329808534905	496.329005387833	496.330675532344	69.2705	52.1467	76.1137
Positive	496.339320488487	496.338632663884	496.34054822466	86.3269	83.5611	93.2422
Positive	497.342356255745	497.34167268195	497.343839225852	86.3258	74.2416	93.2422
Positive	498.344969932987	498.344275255872	498.346567072598	86.3266	74.2416	92.7903
Positive	499.347556486437	499.346959809976	499.349273268049	86.3262	74.2416	92.7903
Positive	499.371154878512	499.370462314192	499.372074739732	57.5629	39.3158	64.0699
Positive	499.872912458599	499.87216973864	499.873677142798	57.6421	37.9756	70.03
Positive	500.349976591076	500.349064231504	500.350998274393	86.3253	74.2416	92.7903
Positive	502.292443173556	502.290660321134	502.293583729403	73.5436	56.6717	87.7628
Positive	502.32630703523	502.325504011792	502.328443365265	96.9516	81.3548	102.3807
Positive	503.295752994275	503.293269089416	503.296703536154	73.5408	58.2088	80.0932
Positive	503.329877667675	503.328679133586	503.331011887679	96.98035	87.7628	101.8428
Positive	504.305839149423	504.304379091667	504.309133606584	74.6687	58.2088	87.7588
Positive	504.305526418499	504.304712889415	504.306421207424	128.994	124.421	134.412
Positive	504.342159547647	504.341364722021	504.345099289613	100.897	79.9476	106.7351
Positive	505.345658318041	505.34461387586	505.346581011954	101.1303	93.9034	106.3249
Positive	506.3604457594	506.35813013316	506.363544345401	102.383	91.0164	129.794
Positive	507.363723875778	507.362872619382	507.364638113504	102.385	94.8178	106.8799
Positive	507.368690031849	507.367032365608	507.384007443723	50.8265	31.5518	67.1919
Positive	508.339506529215	508.338866860923	508.340595674478	78.71545	64.4837	93.1907
Positive	508.375934110191	508.375337376945	508.37737476176	105.9625	100.1797	121.836
Positive	509.343005187924	509.333858614919	509.344078647874	78.64845	60.6304	87.4591
Positive	509.379355012408	509.378698082684	509.380706000081	105.93	100.1797	120.049
Positive	510.29330693987	510.292512412162	510.294584748339	149.623	144.876	154.797
Positive	510.355065760997	510.353260101132	510.356583566059	100.08	93.0478	117.661
Positive	510.391632692088	510.390983215542	510.392735186665	145.357	139.773	168.931
Positive	510.451672364715	510.450547515215	510.452917665945	220.023	210.225	232.931
Positive	511.35850079338	511.357632844684	511.360094158647	100.1252	91.161	121.502
Positive	511.395092042592	511.394294756228	511.396202329742	145.404	140.522	166.011
Positive	512.334609671149	512.333802193038	512.335595588523	69.979	55.6471	77.4384
Positive	512.361669014169	512.360036336706	512.363041389898	100.431	93.8097	115.401
Positive	512.398085665559	512.39722443062	512.399055904696	145.8925	141.24	155.408
Positive	512.467187026353	512.466501706939	512.468374784228	287.2035	275.1	293.611
Positive	513.338082898471	513.337271883548	513.339700536529	69.8717	45.7117	76.6477
Positive	514.376175296183	514.375549080646	514.37677484195	53.3244	34.2514	60.0182
Positive	514.394919249023	514.376780007535	514.395955474374	52.6096	32.7943	61.6988
Positive	516.305889928623	516.305228905092	516.30686385484	68.81685	52.1467	75.9903
Positive	517.30943250234	517.308659269539	517.310384880995	68.76465	52.1467	76.1137
Positive	517.386246369115	517.385635662697	517.387476178436	193.017	177.623	198.634
Positive	518.320959250139	518.320202432868	518.322547674319	86.3679	75.8939	93.8425
Positive	518.323969496749	518.322797871542	518.325806672867	63.67475	46.3041	73.5214
Positive	518.368762024788	518.358121186662	518.370292605324	109.316	104.963	118.996
Positive	519.324471421299	519.3237120044	519.326040565488	86.34235	74.9059	93.8425
Positive	519.327305756305	519.326732439198	519.329470328847	63.7304	46.3041	70.0521
Positive	520.339325504422	520.326804688874	520.342994483789	72.7238	56.6717	102.6307
Positive	521.342716781414	521.332553022514	521.345514179826	73.542	56.6717	113.619
Positive	521.384335993356	521.383568087586	521.385319138718	56.1397	36.6553	62.7189
Positive	521.886086533312	521.8851103003	521.887039597552	56.18115	36.6553	62.7189
Positive	522.345454706047	522.344769308413	522.347000022027	73.4113	56.6717	80.0932
Positive	522.354813706154	522.354082533022	522.356401811312	91.4072	80.9092	97.1559
Positive	523.34800668944	523.347315909007	523.349985042246	73.39655	58.7275	80.0932
Positive	523.358109783851	523.357359323905	523.359839898474	91.405	80.9092	97.1559
Positive	524.36085088006	524.360099096782	524.362537119746	91.4192	80.9092	97.1559
Positive	525.363290782905	525.362201154774	525.36428524614	91.4192	79.2198	97.1559
Positive	526.292418418446	526.290947626636	526.293404086608	69.7891	53.6487	82.3915
Positive	527.296076951464	527.29534509556	527.29718268215	69.77275	53.6487	75.6304
Positive	527.379463226888	527.378526200839	527.380972110627	120.201	109.242	146.548
Positive	528.381176288666	528.380030486472	528.38268895512	122.468	110.269	126.554
Positive	528.41004819761	528.391282034324	528.411356225786	58.9067	36.6553	69.6446
Positive	529.381759232803	529.380302306063	529.397196215441	50.1687	30.3306	64.3648
Positive	530.357795403274	530.356696482895	530.368829161927	106.10995	100.1797	123.528
Positive	534.391364355064	534.389986128804	534.39227351596	113.596	110.269	124.777
Positive	536.334778090967	536.333850841566	536.33568574122	48.29905	29.1172	70.2043
Positive	536.370825779028	536.370127682452	536.372992502355	106.9563	99.844	123.622
Positive	536.389591826243	536.388817172737	536.39066790431	52.1021	31.5518	58.6733
Positive	536.407397678428	536.406544496881	536.408687261341	148.371	143.942	171.798
Positive	536.891347548216	536.890558544971	536.892462780333	52.1066	32.7943	64.8193
Positive	537.41116176738	537.409964670274	537.413934521059	148.648	143.452	170.817
Positive	538.386466655702	538.38413219066	538.387656035326	139.352	121.988	157.038
Positive	538.422994189915	538.415920126092	538.424404942564	201.056	188.393	219.194
Positive	538.482857041838	538.482082412528	538.483934724121	285.296	274.119	304.038
Positive	538.518884190153	538.517866149586	538.519921394588	600.431	594.556	612.615
Positive	539.389901663204	539.388892157649	539.391042113016	143.9295	122.435	157.038
Positive	539.426530183456	539.425299028662	539.431274109361	200.516	186.281	214.71
Positive	540.305827611492	540.303112060406	540.317490882544	63.4817	43.4688	82.9077
Positive	540.477282126733	540.468621800688	540.478163647053	868.29	851.371	883.93
Positive	540.498338627556	540.497550676385	540.499493456176	384.43	370.733	405.687
Positive	541.501733227396	541.500456694528	541.503262455405	385.249	370.733	392.463
Positive	542.321388921705	542.32044683222	542.324925633616	72.71575	43.7825	93.0075
Positive	543.324747599154	543.323844438988	543.328823781244	72.5708	43.7825	80.0932
Positive	543.397427464834	543.396256619498	543.398483791242	54.8146	35.3581	68.7403
Positive	543.899110495914	543.89842234646	543.900131564461	54.9004	35.3581	61.3665
Positive	544.336730084546	544.335912358319	544.338760267716	92.293	80.9092	97.6992
Positive	544.339791791852	544.339281990652	544.340867221848	70.2411	53.6487	76.9371
Positive	545.340263792746	545.339410368744	545.343824323958	92.293	82.535	112.946
Positive	545.342726601913	545.34106879056	545.344180926256	70.65205	53.6487	80.9092
Positive	546.352575781822	546.351549218754	546.354735179355	120.397	103.441	126.144
Positive	546.354602906893	546.339429243945	546.358382395892	79.8901	55.6471	100.2598
Positive	546.352868374959	546.352068047108	546.353855336995	147.143	135.515	162.219
Positive	547.348085513487	547.347157900782	547.349301051374	69.87135	54.0971	76.1137
Positive	547.355969133409	547.355066219843	547.357769369463	120.9	109.238	135.515
Positive	547.358308947177	547.356922756409	547.35941857444	79.9482	66.0738	88.0945
Positive	548.361317785244	548.345363867127	548.362761159874	79.9411	52.9793	87.4395
Positive	548.357968240409	548.355816983978	548.360310277394	122.051	110.954	138.509
Positive	548.370627479793	548.369794144809	548.373577066666	96.9516	87.7628	109.566
Positive	549.374024541946	549.373252811241	549.375035130827	96.9709	87.7628	101.8428
Positive	549.466621735795	549.465633544162	549.488091318253	867.702	850.74	883.01
Positive	550.386037805566	550.385290167652	550.388530678555	126.104	117.42	147.245
Positive	550.405295436425	550.404617925116	550.406451449701	58.4324	39.3158	65.0318
Positive	550.907020604914	550.906196316638	550.908146814604	58.55385	39.3158	65.0318
Positive	551.389366731218	551.388264020638	551.391547296038	126.229	119.78	139.118
Positive	552.402201892125	552.401225580246	552.405636140017	174.452	157.864	191.515
Positive	552.402612167603	552.391668643085	552.403811095635	131.561	122.32	137.95
Positive	558.316806651565	558.315719333833	558.318298149159	47.3282	29.2462	53.5397
Positive	558.4197735405	558.401789090185	558.422440050894	51.3209	31.5518	65.0267
Positive	559.393746488218	559.392444644243	559.397691735635	148.235	134.089	158.195
Positive	560.334674645128	560.333547986381	560.335734925326	50.8053	34.2514	57.3299
Positive	561.338156959078	561.336950487228	561.339415882314	50.4568	32.9681	57.3335
Positive	562.326401399015	562.325555497419	562.327964065809	121.409	109.206	126.144
Positive	562.422999702932	562.415167178626	562.423933408926	159.099	144.823	176.541
Positive	562.423117954419	562.415974156741	562.42408840545	195.945	182.882	210.939
Positive	563.330988462554	563.329774775864	563.332509243508	121.4575	110.695	126.161
Positive	563.427688472664	563.425999807076	563.428728958053	190.2705	176.714	197.975
Positive	563.481925353879	563.481044397674	563.482938210082	867.6555	851.371	883.01
Positive	563.550719862879	563.550012933827	563.551706051291	133.0905	127.994	139.708
Positive	564.305775054141	564.305039758535	564.306884208389	60.60815	42.0753	66.0339
Positive	564.438608316544	564.429524307455	564.439912646714	201.942	176.714	215.96
Positive	564.554101096768	564.553371970636	564.555239303445	133.162	129.016	139.708
Positive	565.410557540119	565.4096130966	565.411557209706	53.6369	34.0598	60.1697
Positive	565.442124749026	565.433873611791	565.443120562607	202.346	188.739	215.96
Positive	565.912287934031	565.911539205291	565.913383637676	53.7288	34.0598	59.3675
Positive	566.32122072585	566.320535629853	566.322904314341	70.1145	53.6487	76.9371
Positive	566.454225500407	566.453123283142	566.45534372569	261.685	250.556	269.328
Positive	567.324587728436	567.323865878072	567.325639716895	70.1145	53.6487	82.3503
Positive	567.457763612429	567.45652529513	567.459161855016	261.617	250.556	267.977
Positive	568.339550215646	568.337461591455	568.340863126179	67.2378	49.2046	73.4624
Positive	568.337188928485	568.336441885635	568.338351244059	79.88905	77.3683	91.5094
Positive	568.427002292554	568.425912455031	568.428278527164	192.5	186.144	198.101
Positive	569.342615969543	569.332307236598	569.3442376826	67.4978	49.2046	86.1029
Positive	570.400043406706	570.398906196363	570.401151767407	193.0665	181.509	197.366
Positive	572.369859533453	572.359102147654	572.372448193787	87.6056	60.297	98.23
Positive	572.368810821691	572.367468515108	572.36982188886	126.4405	121.755	130.513
Positive	572.436386265808	572.416910998835	572.438146655708	56.25445	35.3581	68.3313
Positive	572.920170786672	572.91900624678	572.921313396247	57.0765	37.9756	62.8221
Positive	573.303410588351	573.302104594313	573.304538184452	70.0739	55.1563	75.6304
Positive	580.415901675473	580.415097048064	580.417232806531	50.2699	30.3306	57.0181
Positive	580.433617365708	580.43264131358	580.434831680197	228.845	219.02	241.003
Positive	582.31659924054	582.315516207103	582.317514343364	49.94005	31.7136	56.7063
Positive	582.508982701145	582.507733617821	582.510151119459	607.063	587.587	630.119
Positive	583.323804535108	583.32288149014	583.324913033182	95.2617	86.0326	101.933
Positive	584.333579777373	584.332097801445	584.335074974857	49.6741	30.3306	56.6804
Positive	584.467499698062	584.466213592941	584.469192405141	561.859	546.845	572.872
Positive	585.270522316056	585.269679560884	585.2726099392	127.342	111.349	146.918
Positive	586.273364668264	586.272106409364	586.274482243377	127.258	122.466	148.657
Positive	586.308736178818	586.307861863532	586.310110338989	87.3457	75.8939	106.0779
Positive	586.452314427574	586.451371236222	586.454728386856	59.617	40.6927	67.031
Positive	587.423668658882	587.421006726654	587.424819180218	52.5509	32.7943	63.5681
Positive	587.925499495466	587.924577335604	587.926618940711	52.612	32.7943	58.6733
Positive	590.321293548466	590.319704251188	590.328919642094	67.25205	49.2046	73.4624
Positive	590.454368619479	590.453341556986	590.455452123409	251.496	242.678	260.134
Positive	590.454265528289	590.453188278037	590.455521293054	211.232	200.268	227.506
Positive	591.324696984695	591.323930598378	591.326163574889	67.23815	49.2046	74.7555
Positive	591.457798814247	591.456745125701	591.460522563539	211.241	190.298	224.575
Positive	591.498142662969	591.497057640671	591.499401018005	358.6985	351.581	378.717
Positive	592.469960859883	592.468775824185	592.471259323701	261.5485	250.556	282.767
Positive	593.473456677709	593.472386939925	593.474784084513	261.13	250.556	280.38
Positive	594.431562342717	594.430847151342	594.432634918271	55.7794	35.3581	62.7189
Positive	594.485472130694	594.484782845917	594.486685740531	350.3225	340.505	370.354
Positive	595.489008403481	595.487961421267	595.489985511146	349.9495	339.537	357.946
Positive	600.279716863526	600.278803659652	600.281090739107	73.5836	71.1675	79.8893
Positive	601.334500652711	601.332438035112	601.335443209518	95.5058	86.0326	105.4047
Positive	601.439387707114	601.436962416687	601.440480948126	59.6083	39.3158	66.8092
Positive	608.46477425633	608.463835332358	608.466191570924	301.6755	282.698	307.696
Positive	608.511896103007	608.510662600088	608.513085680229	862.692	843.938	879.338
Positive	609.43681061499	609.434632882618	609.438192239373	51.898	32.7943	59.65
Positive	609.468236499173	609.466938416145	609.469714406997	301.6315	292.752	307.696
Positive	610.308730215258	610.307577851688	610.309937329547	73.49525	56.6717	79.8893
Positive	610.504044757544	610.502982941992	610.505427594596	186.52	170.925	197.045
Positive	611.434612619385	611.433417721286	611.435737377028	214.571	196.316	220.405
Positive	612.324553905236	612.323127402373	612.325569849633	92.72685	83.384	98.0278
Positive	612.555805451035	612.554984581452	612.557417427747	808.044	781.634	834.694
Positive	613.559139379213	613.558366937424	613.560363864505	808.04	784.494	834.694
Positive	614.340087285141	614.337768554688	614.34151348556	121.087	109.393	126.413
Positive	615.459125327992	615.457923265883	615.460532290937	189.246	173.651	209.928
Positive	617.51362753974	617.512153525398	617.514863784362	368.803	363.347	392.843
Positive	617.99939464602	617.998341198014	618.000232271411	55.4775	52.4262	61.3665
Positive	619.613463402567	619.612354258211	619.614922243028	240.052	231.253	245.526
Positive	620.597415958872	620.59634980547	620.598812788922	819.575	774.731	844.977
Positive	622.613076106627	622.612388546487	622.614230044182	847.54	828.141	867.303
Positive	623.539515614674	623.538467125406	623.540604711441	867.6465	851.371	888.05
Positive	623.61641410804	623.615684904009	623.617546017813	847.559	818.227	865.231
Positive	624.44671831635	624.44555448677	624.447921930902	239.2625	221.162	252.402
Positive	624.542965830174	624.541871763692	624.544046111278	867.567	851.371	887.07
Positive	625.450267576604	625.448749237549	625.45167379695	239.295	219.02	245.526
Positive	625.54611796918	625.544872320563	625.54749683538	867.5625	851.371	880.4
Positive	630.478992601942	630.477926510597	630.481825098528	56.9785	36.6553	64.0699
Positive	631.490594163119	631.489539268594	631.491743849741	359.07	352.595	378.717
Positive	632.493958917863	632.492515057164	632.495131422796	358.2375	352.595	378.717
Positive	636.495940716256	636.493880165366	636.496966629279	407.321	393.926	412.344
Positive	636.628651958423	636.626787391065	636.629829622473	862.015	840.197	878.418
Positive	638.635573068713	638.634341908783	638.645584287773	862.5725	839.245	883.801
Positive	639.574815371693	639.565284013513	639.57595358004	811.043	794.164	836.574
Positive	640.587154922285	640.577616380321	640.588408271885	839.879	826.152	860.819
Positive	640.578037823862	640.576905166265	640.587280134789	811.0785	793.469	825.3
Positive	641.590582769177	641.589765080767	641.591787380518	839.867	819.253	860.819
Positive	641.605989550151	641.605117038613	641.607335627018	964.584	961.686	974.072
Positive	642.618241192598	642.617128154557	642.619775953422	986.448	979.074	994.82
Positive	643.544979204798	643.527017276393	643.546167330764	852.714	828.585	871.014
Positive	643.582675123706	643.581152299157	643.584339940703	819.942	803.889	843.681
Positive	644.594840121683	644.594133835192	644.596136689691	847.402	817.464	865.231
Positive	645.560196218864	645.541302466502	645.563967410898	860.9655	847.902	883.01
Positive	646.030562184833	646.029786553215	646.03142215954	58.3831	55.6476	64.0699
Positive	646.563662211574	646.562120475879	646.564794105975	860.649	836.43	883.01
Positive	647.033984077652	647.031811359935	647.034964526886	58.3165	55.6476	69.8428
Positive	647.512145847147	647.511202331335	647.513303675847	241.0725	231.813	251.168
Positive	647.575564967919	647.565734430221	647.5768548495	870.821	833.381	886.696
Positive	648.515618978742	648.514610390212	648.520488672295	241.137	233.275	265.464
Positive	648.579252390574	648.578163493433	648.580308974344	871.625	848.854	901.135
Positive	648.628688669567	648.627733310326	648.629980449775	847.2545	815.35	870.089
Positive	649.582523855194	649.581430432421	649.584897593199	871.8655	849.457	886.696
Positive	649.632045537896	649.631313540037	649.633337241919	846.934	815.35	867.868
Positive	650.535696222301	650.533482852774	650.536832934022	303.427	292.805	317.889
Positive	650.644303473459	650.643442394812	650.645514259186	875.844	860.067	889.493
Positive	651.647690196872	651.646451541366	651.648890578097	875.848	858.659	889.493
Positive	652.659485858257	652.649774482462	652.661964968958	883.8975	867.494	893.955
Positive	653.371842338161	653.370907144316	653.37272102244	39.9189	36.8615	44.71
Positive	654.33144747321	654.330548783879	654.332400349613	98.3726	95.1211	102.358
Positive	655.490497769258	655.489472159996	655.491609402161	298.2375	292.169	319.505
Positive	656.493941283521	656.49281301132	656.49538246356	298.189	292.169	325.486
Positive	657.366350913156	657.365112920628	657.36759689716	36.3906	33.7178	43.3644
Positive	657.506102554833	657.502174903438	657.507420625198	369.888	362.197	406.515
Positive	658.509528249681	658.508555830118	658.525975479726	368.5025	362.606	391.912
Positive	661.527715146579	661.526727274988	661.528962822032	274.751	266.263	279.966
Positive	661.55565009484	661.552626485151	661.571759144891	855.8325	824.978	879.73
Positive	662.025432930968	662.024722755581	662.026293316544	62.334	60.7036	68.1169
Positive	662.531075315525	662.530029392645	662.532246967619	274.747	268.151	279.966
Positive	663.028753539094	663.027673945998	663.030025761058	62.6734	59.9297	68.1169
Positive	663.570689741938	663.561318176263	663.571942525781	869.508	841.878	889.493
Positive	664.454979907037	664.452865351213	664.456579483944	147.814	142.319	156.57
Positive	664.574376188443	664.573266425282	664.575642471166	871.5905	851.371	899.376
Positive	664.602450122792	664.600473495296	664.603792058389	870.6825	845.803	889.642
Positive	664.602333379299	664.592260667305	664.603648007429	949.708	930.484	972.897
Positive	665.577960862044	665.576795454599	665.586342323153	873.915	845.916	904.102
Positive	665.605778314436	665.60475317188	665.607211740805	870.76	845.803	886.696
Positive	665.605652652564	665.604819038532	665.606961411051	949.7085	945.003	960.105
Positive	666.617824415991	666.617031527388	666.618984758119	967.274	961.469	1000.56
Positive	666.650613064695	666.63931464894	666.652483587573	847.418	817.464	867.303
Positive	667.621118731192	667.614422661683	667.622558364306	967.195	951.412	992.91
Positive	668.624469980205	668.623602295961	668.626598046349	967.003	961.469	985.459
Positive	668.633575479415	668.627787020343	668.635006350279	985.882	978.154	1005.79
Positive	669.557788416038	669.556470551551	669.55926976073	950.0835	947.878	961.092
Positive	669.560208820312	669.559326327472	669.56470394422	848.992	829.789	877.599
Positive	669.636909282712	669.62765871323	669.638961962427	985.853	974.607	997.71
Positive	669.627771857925	669.627003711672	669.629089407037	967.073	963.98	971.311
Positive	670.610371655371	670.598207825553	670.611468474077	847.079	831.072	866.365
Positive	670.640228812844	670.630483397137	670.641354897349	985.766	976.044	993.696
Positive	671.575796192902	671.566735768501	671.57765564065	868.263	854.397	890.594
Positive	671.643615245167	671.64219699764	671.654300418841	985.842	981.238	1005.79
Positive	672.579194067385	672.578180909414	672.580591694737	868.171	852.614	888.882
Positive	673.527556071239	673.525417733678	673.528940452858	250.15	241.697	271.298
Positive	673.582469317056	673.573155324895	673.585191557509	868.116	841.434	883.01
Positive	673.591457522761	673.59033916812	673.593293596636	881.446	870.97	894.168
Positive	674.531016833901	674.530106481924	674.532420087058	250.169	241.697	266.56
Positive	674.594689061867	674.584063220738	674.59616901582	881.068	856.269	894.168
Positive	675.533973773224	675.531627179281	675.535511312965	250.072	241.697	258.883
Positive	675.543179607258	675.540634197166	675.545631334831	316.24	299.541	331.204
Positive	675.598267067591	675.596959212817	675.610915641595	881.533	871.816	899.426
Positive	676.546572671703	676.545608472727	676.548119599083	316.33	300.696	322.221
Positive	677.549455155462	677.544531006774	677.551001413547	315.9535	292.69	334.007
Positive	677.559059953569	677.556138339639	677.560752420135	351.462	343.353	368.723
Positive	678.506528188558	678.505160041341	678.50805891	321.937	316.195	334.141
Positive	678.552148061439	678.548046419296	678.553753750195	316.009	292.919	324.021
Positive	678.562433752658	678.561289256632	678.564005562473	351.474	343.353	357.945
Positive	678.581769647839	678.580567348725	678.582882138048	853.683	830.715	871.939
Positive	679.511284860122	679.48932865316	679.513788855444	321.8935	311.063	352.901
Positive	680.597372785436	680.582241735906	680.599691592948	866.479	844.364	894.046
Positive	681.600826201131	681.580782872275	681.60177732283	866.691	839.958	888.931
Positive	685.552722146363	685.551786690461	685.556076855845	857.469	836.43	868.003
Positive	685.552615874344	685.55169015201	685.553956949199	912.6345	899.711	920.941
Positive	685.552857543525	685.551555704763	685.553809134252	876.7175	868.857	888.261
Positive	686.556161215597	686.555320726436	686.55928491849	857.508	837.3	868.089
Positive	686.556400325873	686.554882954329	686.557537081243	877.0735	868.857	888.261
Positive	687.543238427709	687.542060698349	687.544633030481	288.78	280.991	300.132
Positive	687.568759723505	687.567158100037	687.589235946062	871.337	845.042	889.782
Positive	688.520134611923	688.518865795963	688.521494695614	60.00305	40.6927	66.3579
Positive	688.546646087111	688.545382105116	688.548277656427	288.587	283.947	294.28
Positive	688.572393834306	688.555961252349	688.574651570984	871.2295	845.027	904.075
Positive	688.60227607024	688.601409012644	688.604574549165	937.578	934.72	951.306
Positive	689.558845633758	689.557886801127	689.560258953854	365.089	344.469	372.524
Positive	689.605621827679	689.604833270203	689.606984427642	937.6075	934.955	951.869
Positive	690.541813956038	690.539724347059	690.543413360139	490.2675	478.372	496.773
Positive	690.562199742335	690.561086328743	690.563583932979	365.489	344.429	372.524
Positive	690.609165508997	690.607732424064	690.610618762232	937.5685	935.122	948.959
Positive	690.617814655351	690.617066944225	690.619045748871	955.063	950.168	970.758
Positive	691.565280200212	691.564413019543	691.566730962832	365.749	356.907	372.524
Positive	691.574435241352	691.571961918958	691.575779610777	408.242	395.056	414.24
Positive	691.621113385526	691.611054967377	691.623470766992	954.996	936.248	969.651
Positive	692.522018016824	692.520771846063	692.523748983787	370.975	364.747	376.335
Positive	692.55771878382	692.556280135884	692.559100812246	510.511	496.85	515.87
Positive	692.568502452389	692.567097789274	692.570699057447	365.6495	358.659	372.524
Positive	692.633106430174	692.615206665284	692.634649973568	969.1145	948.828	982.528
Positive	693.627784379998	693.620103725169	693.628889940765	954.9705	949.485	959.913
Positive	694.638426035937	694.630156006051	694.651400670789	969.504	954.003	993.927
Positive	695.575784846425	695.574840195205	695.580763434369	859.919	845.868	877.502
Positive	695.644712503642	695.639413498035	695.651946358892	986.048	967.595	994.87
Positive	696.592456416125	696.576786557397	696.593970715086	853.4945	827.582	871.939
Positive	697.525053535132	697.524089558817	697.526475061771	316.478	308.387	332.712
Positive	697.595820437283	697.580171555419	697.596984838662	853.314	805.547	879.702
Positive	698.528520540789	698.527563112207	698.532412034412	316.217	308.387	333.424
Positive	698.607916712794	698.602905325128	698.609045140135	867.012	851.057	887.224
Positive	699.611091158155	699.593917145688	699.61423675398	866.929	836.874	893.172
Positive	700.526585004139	700.524965173877	700.527918020759	586.467	582.101	598.886
Positive	700.614621974733	700.613240874643	700.624355322483	867.239	851.057	878.162
Positive	701.547894990963	701.545088234466	701.54981866068	852.7845	829.44	868.627
Positive	701.558737607464	701.557781210073	701.560351473012	329.971	323.981	346.285
Positive	702.562046383779	702.560993238832	702.563738753027	329.9625	323.981	342.304
Positive	702.551464580426	702.550274982636	702.553068705309	852.88	829.44	871.939
Positive	702.55418745389	702.552350393657	702.55534914672	812.204	794.164	825.954
Positive	703.565169227334	703.564174087521	703.566784354806	329.889	323.981	345.576
Positive	703.574233813328	703.573346163692	703.575695917655	424.588	416.199	441.5
Positive	703.563668752069	703.554188261336	703.56525810084	836.5395	813.404	846.755
Positive	704.522222900155	704.521208313949	704.523788358554	334.3105	328.746	359.913
Positive	704.567965449528	704.566932024435	704.570786938487	329.9165	323.981	349.084
Positive	704.567092751196	704.565012096937	704.568946347279	836.5005	812.057	847.774
Positive	704.566739082916	704.564396384198	704.571677451415	867.243	849.392	900.976
Positive	704.577372564984	704.576466112681	704.57905838304	424.6195	416.199	439.271
Positive	705.570180233187	705.568823126356	705.576698718566	867.9245	851.371	886.162
Positive	705.58043327615	705.579428518775	705.582145218	424.5575	416.199	430.402
Positive	705.589711776057	705.581119483298	705.591107799103	473.691	458.53	493.079
Positive	706.537425139001	706.536383514626	706.539495790299	429.164	411.391	447.884
Positive	706.583291583987	706.580723347986	706.586329948224	424.3655	402.594	443.41
Positive	706.593506180361	706.592515187358	706.596264681339	473.678	462.07	493.175
Positive	706.612737831357	706.604229348104	706.613856572597	869.346	857.684	884.853
Positive	707.540784364024	707.539778364497	707.542456599929	429.158	400.503	446.031
Positive	707.597163645003	707.595682028756	707.599260466832	473.34	462.07	480.351
Positive	708.543498225867	708.542241596908	708.544898438736	429.152	417.337	433.284
Positive	709.55262335377	709.551768946574	709.554526543024	849.076	824.962	881.753
Positive	709.623494641559	709.607677072711	709.626664834697	870.807	835.241	909.314
Positive	710.555994881086	710.554898412725	710.557436177376	849.046	824.962	868.239
Positive	711.540712044616	711.539761641122	711.542344786059	365.748	355.852	372.524
Positive	711.567985283636	711.566835628251	711.571169450711	868.916	838.32	899.526
Positive	712.544140722889	712.54315051083	712.545695572102	365.755	355.852	372.524
Positive	712.571336872895	712.570143879569	712.575665273536	868.7745	854.479	884.853
Positive	712.6447072654	712.643556550229	712.646103769099	897.105	890.319	906.479
Positive	713.583426316277	713.567422432548	713.585094700681	880.9525	837.081	898.581
Positive	713.647927413047	713.626962525428	713.649599212778	896.554	876.724	904.704
Positive	714.587212993787	714.571549693897	714.58877434529	881.325	837.081	894.065
Positive	714.617782482105	714.616513032181	714.619203942056	944.794	940.897	956.279
Positive	715.574539923932	715.573636919146	715.57606966838	383.881	363.591	403.2
Positive	715.621097021372	715.612200616229	715.622577716731	944.321	933.689	952.992
Positive	716.521836822477	716.520703299012	716.526002831329	513.107	502.849	538.929
Positive	716.558005964491	716.553997976695	716.559348363358	510.73	501.141	539.452
Positive	716.577757289206	716.576630378567	716.579309244639	383.881	376.576	404.487
Positive	716.624347646275	716.614318614602	716.634426214567	945.03	934.905	971.294
Positive	717.524697583933	717.523063902334	717.526230608891	513.135	508.033	529.746
Positive	717.553725917142	717.551850655135	717.555626317219	302.8285	297.58	308.594
Positive	717.590111385986	717.589230724551	717.592788002331	493.069	476.382	526.701
Positive	717.628971745657	717.625633244595	717.636985359855	954.809	941.883	969.419
Positive	718.537841460924	718.536624332671	718.539213055383	386.249	382.635	407.989
Positive	718.574135767966	718.571170725528	718.575476848558	533.557	518.357	551.422
Positive	718.593551194503	718.592419570798	718.596289582203	492.986	465.721	515.008
Positive	718.603366197984	718.602089659814	718.605077820391	896.7625	892.706	900.418
Positive	719.540607155465	719.539474596861	719.541961899188	386.2485	380.976	400.331
Positive	719.569491488853	719.568343602752	719.570859420747	387.8125	376.176	409.866
Positive	719.596800512627	719.595827533888	719.598303757963	493.133	479.322	499.296
Positive	720.553462047357	720.552473952267	720.555105847163	497.0255	485.029	501.732
Positive	720.573075506754	720.571674990757	720.574501027	387.675	376.176	393.691
Positive	720.592183271314	720.591010500613	720.593657214737	844.582	816.667	865.457
Positive	721.556593548311	721.555248818536	721.559589952018	497.1335	478.246	513.147
Positive	721.585016607678	721.576793498989	721.58662821419	369.117	359.011	387.521
Positive	721.595713382981	721.592368754705	721.597230916256	844.6255	823.137	865.457
Positive	722.560098010082	722.558346003646	722.561451618474	497.0795	485.029	502.414
Positive	722.607724879724	722.602066323252	722.610019928595	863.514	838.099	885.313
Positive	723.540546051858	723.539531716624	723.542569801114	329.773	323.981	357.273
Positive	723.610389605767	723.601797514418	723.612249302003	861.766	814.031	885.441
Positive	724.527152239316	724.525915560433	724.529043814956	558.654	554.412	586.814
Positive	724.543995162884	724.542884851317	724.546090673509	329.8575	323.981	356.168
Positive	724.613555780137	724.602779379016	724.624935768032	861.896	833.351	870.801
Positive	724.623574842447	724.604800431452	724.625197832846	877.019	871.629	890.42
Positive	725.530557614637	725.529536469844	725.531982014492	558.648	554.141	584.392
Positive	725.54805249933	725.546409454956	725.549676336645	844.2615	829.199	864.532
Positive	725.547115312354	725.545919869288	725.54875911051	329.5905	323.981	340.252
Positive	725.555731355631	725.554811257005	725.557572734937	425.186	414.661	429.102
Positive	725.618638353814	725.615990550762	725.627104309173	867.1615	847.356	894.435
Positive	726.057055217048	726.054654343442	726.058403331888	425.236	408.974	429.892
Positive	726.533790931124	726.532218992518	726.535572160364	558.844	554.034	567.569
Positive	726.559120800093	726.557134722858	726.561177442137	424.997	403.702	448.506
Positive	726.551343662582	726.549985947136	726.554185239927	844.302	826.637	864.532
Positive	727.56201916747	727.560932436769	727.56364436604	425.109	414.661	429.102
Positive	727.574601770996	727.566329163332	727.575951083365	352.885	340.239	398.063
Positive	728.519461376147	728.518317067132	728.520932797797	429.414	418.57	441.024
Positive	728.577894438753	728.576892573838	728.579392176782	351.751	339.187	372.594
Positive	729.52213191424	729.520038781719	729.524494330851	429.661	422.649	433.36
Positive	729.590033671661	729.588649585219	729.591463911397	444.806	433.82	469.291
Positive	729.578689492089	729.577086927465	729.601528323807	877.041	864.118	902.956
Positive	730.537666047808	730.536609116898	730.539106457991	354.772	348.529	378.399
Positive	730.593314278041	730.591191873198	730.594777048362	444.694	433.82	459.418
Positive	730.612733827189	730.611742868219	730.6141648159	860.922	843.938	878.418
Positive	731.541064001366	731.540157223985	731.542598289616	354.756	348.529	385.79
Positive	731.596564279674	731.595649389672	731.599044136291	444.564	433.82	468.921
Positive	731.605695391165	731.60467410123	731.608236793139	570.9355	542.233	609.563
Positive	731.608945160303	731.60345245501	731.617513611686	850.179	817.083	884.986
Positive	732.544166851777	732.54261156612	732.545792146393	354.763	348.529	377.532
Positive	732.546502667861	732.545190262742	732.549577644409	57.6438	54.5774	64.0699
Positive	732.553239955533	732.551819881284	732.55597321029	446.809	424.857	485.581
Positive	732.609012341543	732.60794400252	732.610568796189	570.919	540.781	598.717
Positive	732.610970973378	732.609068442149	732.621119804325	849.755	824.962	875.832
Positive	733.547077194839	733.545779393844	733.54905410192	354.6865	348.529	359.256
Positive	733.556611890305	733.55451517666	733.558100728088	446.885	428.91	485.933
Positive	733.612153721532	733.60907970012	733.61344640274	571.243	552.12	598.879
Positive	734.559610475779	734.558658096266	734.561041526232	447.209	439.832	470.167
Positive	734.568806946187	734.567637943928	734.570300572924	573.526	558.342	622.035
Positive	735.562329754563	735.561210277992	735.56389640908	446.5245	437.775	469.376
Positive	735.572210375535	735.570201198636	735.574330856101	573.523	555.807	607.142
Positive	735.568157625164	735.567196238369	735.57559096111	859.383	832.378	876.57
Positive	735.639202725764	735.627642533908	735.641763205708	881.4185	856.438	894.618
Positive	736.57526689684	736.57381158831	736.576603245572	573.481	556.259	585.712
Positive	736.643754441498	736.630894446443	736.646974884153	880.329	858.004	895.251
Positive	737.578287934118	737.577285091585	737.579610665151	573.4405	564.545	585.712
Positive	738.660258789489	738.651313531974	738.661871011153	898.3945	885.472	907.442
Positive	739.571371328736	739.569861224477	739.57290715173	493.3025	479.322	499.296
Positive	739.663179242121	739.661731561241	739.664997623171	898.374	892.001	907.526
Positive	740.522090905057	740.521193252437	740.523574764684	489.6285	483.118	509.486
Positive	740.675947985867	740.673945393574	740.67829078203	919.459	914.062	925.001
Positive	741.52510224582	741.523588525054	741.526815374973	489.6155	483.118	503.623
Positive	741.530109516063	741.528981274489	741.531884834429	425.248	411.345	429.787
Positive	741.679504089439	741.677745948284	741.681713367703	919.404	915.1	927.254
Positive	742.53781714334	742.536725923187	742.539117642941	527.3615	522.34	535.746
Positive	742.5739957875	742.571314739988	742.575376017184	538.5815	522.11	546.284
Positive	743.541449896952	743.539435915787	743.54295848187	527.665	523.328	535.746
Positive	743.577388050913	743.573922832046	743.578749889198	538.558	514.041	558.008
Positive	743.606497636195	743.605302922624	743.6088549336	515.572	495.468	522.853
Positive	743.615530664826	743.614460789228	743.634470492721	898.361	892.001	918.348
Positive	744.553312331493	744.552154148699	744.554906727469	410.764	397.656	428.031
Positive	744.580756249061	744.579727468656	744.589388714722	538.802	530.261	550.711
Positive	744.589588348984	744.587489583113	744.590983730727	562.641	551.442	579.661
Positive	745.556642644095	745.553069438851	745.559375074937	410.833	386.277	436.82
Positive	745.556530682708	745.554367214968	745.557932492843	657.718	637.017	665.048
Positive	745.592952142426	745.585443224766	745.594396111831	563.0465	550.994	597.426
Positive	745.584133881357	745.582364292489	745.593217325438	538.46	529.163	549.991
Positive	745.621649133644	745.620739392296	745.623213951187	660.72	649.98	680.015
Positive	746.508680859126	746.507407997426	746.510849838687	558.665	554.037	565.985
Positive	746.559780365307	746.557627489761	746.561414493989	410.736	395.609	426.768
Positive	746.568837297998	746.567543139617	746.570316359422	514.23	495.684	530.124
Positive	746.569703939462	746.564397531371	746.571157404643	598.587	581.154	624.419
Positive	746.596317428212	746.595239531781	746.597599702474	562.664	552.684	594.221
Positive	746.607833805558	746.605313551592	746.609549364042	855.658	834.526	875.331
Positive	746.634746018127	746.633475071725	746.636212588013	918.7115	915.275	921.682
Positive	747.57210966089	747.570793192329	747.573559600619	514.217	503.849	527.675
Positive	747.563178571748	747.561858692962	747.564642894459	410.601	399.591	415.022
Positive	747.599557484938	747.598221171972	747.601747003781	562.537	557.278	572.311
Positive	747.610412616257	747.601957819058	747.612272286691	853.438	826.637	873.789
Positive	748.526741850022	748.525330177407	748.528572626511	513.847	509.959	536.321
Positive	748.575483701869	748.574492286835	748.576990233961	514.217	503.849	538.546
Positive	748.606603700292	748.604337433959	748.616193374377	845.731	826.433	870.662
Positive	749.530309672078	749.529017395448	749.531870759981	513.7265	509.773	531.03
Positive	750.54253170102	750.541497793914	750.543842752027	572.2175	564.667	581.246
Positive	751.545996209217	751.545036408449	751.547643392724	571.48	562.787	581.154
Positive	751.571850528483	751.566673939824	751.576712147678	443.969	408.76	462.008
Positive	751.563673125532	751.562092682661	751.565608331053	854.934	834.109	872.864
Positive	751.633944642691	751.622281001105	751.637953112147	876.6895	841.578	901.135
Positive	752.519528626601	752.518452147746	752.521003916724	354.727	348.529	372.591
Positive	752.566951364934	752.565428541932	752.56888971287	854.969	834.109	870.662
Positive	752.576257801254	752.574659200955	752.581913091439	444.165	426.29	460.811
Positive	752.675996662951	752.67482180644	752.677858109431	908.9885	905.759	918.447
Positive	753.523071639185	753.521897234605	753.524901677296	354.607	349.569	358.824
Positive	753.587311726869	753.586254594421	753.58892248191	571.09	550.379	584.227
Positive	754.53512256803	754.534169607336	754.537250440821	445.643	436.44	467.664
Positive	754.537700966938	754.527874418939	754.539197540726	339.2075	329.134	372.843
Positive	754.573831101344	754.569764630004	754.575808706237	463.6115	440.943	466.129
Positive	754.590891828558	754.589623372566	754.599331947526	571.072	538.826	592.49
Positive	755.538635645668	755.536864191815	755.54152595019	445.499	439.337	465.851
Positive	755.541094972609	755.539711745293	755.542548444925	339.202	326.743	359.035
Positive	756.544141888021	756.540201473873	756.545858633889	339.225	334.529	344.194
Positive	756.553217788872	756.552256180823	756.554794272333	408.519	397.31	422.629
Positive	756.550509674944	756.54946573349	756.552873120586	573.41	564.545	586.567
Positive	756.553312390925	756.552370463429	756.554865748082	386.792	378.167	393.015
Positive	756.55329429509	756.552326190914	756.554762058404	367.435	360.065	377.364
Positive	757.556552944843	757.553492395502	757.558197494409	408.685	397.31	441.354
Positive	757.554038252734	757.552890175912	757.555569530279	573.4165	564.545	585.319
Positive	757.556716769343	757.555778228995	757.558270498352	386.791	379.469	394.642
Positive	757.55667756365	757.555629756594	757.558065521819	367.455	360.065	377.364
Positive	757.62146286586	757.615564141652	757.6227496375	593.4895	552.92	616.994
Positive	758.559832414847	758.557939604421	758.561173889782	367.281	360.065	376.789
Positive	758.559907240021	758.558841306036	758.561200069562	386.972	378.291	393.015
Positive	758.56858897872	758.56764524931	758.57011056267	474.655	468.292	492.831
Positive	758.559807203679	758.558864255349	758.562237697098	408.446	397.31	424.898
Positive	758.568879146382	758.559451521539	758.570208128287	457.1675	426.903	460.062
Positive	758.569112253858	758.559114376134	758.570607886531	251.741	235.719	266.863
Positive	758.62456733122	758.603011404492	758.626538432437	593.97	570.467	613.478
Positive	759.562377798575	759.549401297542	759.56410252727	408.317	405.066	428.704
Positive	759.571570608384	759.570644559216	759.573323653562	474.655	468.292	494.811
Positive	759.572444980742	759.571583993558	759.574408477621	457.3695	450.173	462.66
Positive	759.628457829547	759.627263970362	759.631164573555	594.187	587.865	610.606
Positive	760.574448814088	760.573405049898	760.576467719377	474.655	468.292	476.973
Positive	760.584248066076	760.58332509636	760.585923465397	590.115	586.761	603.218
Positive	761.577380296598	761.575101958055	761.579316392636	474.652	454.209	492.812
Positive	761.587301440613	761.586362841467	761.589268156029	590.116	573.264	610.397
Positive	762.580637201865	762.579576379729	762.582073955455	474.654	468.292	488.65
Positive	762.590258878006	762.589304060896	762.593733327127	590.11	565.002	617.796
Positive	763.593387074986	763.59230984453	763.595894762366	590.338	586.761	631.463
Positive	764.522589598644	764.521100634471	764.524454131792	452.471	448.483	463.625
Positive	764.55590114778	764.554933656067	764.557242095415	538.731	530.261	563.694
Positive	764.558848379427	764.557623582606	764.561706542969	420.255	406.008	442.151
Positive	764.596503334131	764.595200580037	764.597948446557	590.1155	586.761	605.478
Positive	764.675915757583	764.664625574367	764.677383041289	900.959	881.273	915.065
Positive	765.526263577292	765.523846779003	765.528830914828	452.363	448.483	461.335
Positive	765.559315308922	765.557930039205	765.560849566242	538.6625	530.261	546.346
Positive	765.562573913753	765.557395563542	765.564892457278	420.146	406.957	434.559
Positive	765.678810209344	765.67703184111	765.680924192638	900.924	896.149	912.867
Positive	765.9874652434	765.985852242879	765.988879634162	86.3253	74.2416	92.5722
Positive	766.489158808568	766.487311348046	766.490667979901	86.3129	76.5896	94.9072
Positive	766.535212556141	766.532523515518	766.537027891772	411.5425	405.378	422.698
Positive	766.537363293551	766.535946312712	766.53903475622	496.484	491.343	505.783
Positive	766.573987491582	766.571655531027	766.575583399304	511.235	497.979	519.886
Positive	766.57379047197	766.569524535155	766.576732245619	442.363	428.874	456.092
Positive	766.57182688978	766.570789913586	766.573193047233	562.469	558.622	571.304
Positive	766.691535133221	766.689998540894	766.692846419384	920.011	916.457	928.577
Positive	767.539132754748	767.53783078026	767.540407913643	411.3895	407.114	416.248
Positive	767.577523163118	767.57531111369	767.581159048401	511.269	488.996	534.985
Positive	767.577298063374	767.574389225234	767.579559942874	442.161	426.548	458.313
Positive	767.694674602761	767.692780762358	767.696159764818	919.754	916.457	928.577
Positive	768.580554027167	768.578543784426	768.589104844799	511.189	487.715	522.132
Positive	768.589546089305	768.581229742417	768.591081265119	538.2315	526.536	562.032
Positive	768.589289437632	768.585969418335	768.590759100515	577.13	573.278	607.316
Positive	768.707086161766	768.703220993324	768.709380888993	938.83	931.277	947.732
Positive	769.584569876088	769.583268494717	769.589183962932	511.2185	505.869	526.056
Positive	769.592685133048	769.591669623541	769.594653152381	576.9545	572.703	601.785
Positive	769.592939082018	769.589427815009	769.594441174553	538.2865	516.77	562.453
Positive	769.631140078948	769.62928209228	769.632650273315	900.8825	896.814	909.365
Positive	769.710652633613	769.701784093653	769.712112695743	938.811	918.948	947.732
Positive	770.559859900336	770.557461901485	770.561580176686	391.4665	383.874	402.021
Positive	770.568842058487	770.565068672004	770.570473791531	423.6405	409.239	426.155
Positive	770.568734457445	770.566188572234	770.570165404248	443.229	439.089	458.804
Positive	770.560295985885	770.559126171605	770.570277779471	654.979	647.247	670.388
Positive	770.568954644476	770.567303881428	770.570378403825	702.8505	683.326	750.623
Positive	770.596069897562	770.595003254406	770.597707036403	537.9415	531.362	550.424
Positive	770.604846863905	770.59542053165	770.606369520788	573.367	560.875	588.93
Positive	770.605404907853	770.602964641861	770.606994935136	605.948	590.094	618.716
Positive	770.634578054113	770.633356910543	770.635996534512	900.69	894.475	907.526
Positive	770.713683241137	770.702604103874	770.714996845099	938.708	918.025	942.485
Positive	771.571588266066	771.570251268767	771.573123448732	423.519	419.749	426.994
Positive	771.572035576033	771.571004102817	771.574515022761	442.99	439.089	454.97
Positive	771.598924608704	771.597238406839	771.600359476246	537.6225	531.362	555.474
Positive	771.608405837466	771.595764129537	771.609932199029	573.2465	556.418	587.592
Positive	771.608081144907	771.604455481408	771.609443215983	606.242	590.151	632.436
Positive	771.608338714101	771.606602371397	771.60970902148	680.3255	656.136	690.487
Positive	771.646868042199	771.638441276916	771.648672270376	919.606	908.443	926.268
Positive	772.525516180975	772.52384385615	772.52732600805	573.356	563.974	584.822
Positive	772.548432098912	772.546661084874	772.549832827943	229.951	212.578	234.535
Positive	772.548471428323	772.54718123182	772.549635929689	244.7935	238.738	258.467
Positive	772.548062451624	772.546183789962	772.549927827169	337.003	313.911	341.975
Positive	772.584617508902	772.582895327288	772.588405517037	525.783	505.509	533.36
Positive	772.584528891575	772.583563586905	772.586076792624	549.194	541.413	565.062
Positive	772.612900582663	772.609271183795	772.617424570071	573.6395	567.228	584.669
Positive	773.552023912873	773.550050464259	773.553001202441	244.656	238.738	254.544
Positive	773.55187270952	773.550315386958	773.553084721512	230.236	214.633	234.176
Positive	773.587853259888	773.58357452822	773.589276928937	549.387	541.413	580.468
Positive	773.588007954174	773.586999890785	773.589333128121	525.766	516.32	532.154
Positive	773.618791923663	773.617300763578	773.621023775252	854.746	832.622	870.662
Positive	773.653421310839	773.652016066145	773.655212036756	919.39	917.737	922.672
Positive	773.652798061354	773.651806140375	773.656387738871	790.5685	753.576	818.823
Positive	773.662631704855	773.661058080124	773.664289855862	938.6245	936.361	944.195
Positive	774.542924162869	774.540602821963	774.551546181563	527.985	520.659	547.751
Positive	774.563923315444	774.560665833568	774.565280877768	232.115	220	246.652
Positive	774.563959593593	774.554689438455	774.565650990341	349.716	335.894	363.291
Positive	774.564033453323	774.55497804777	774.565461978073	209.9965	181.842	215.186
Positive	774.590927977462	774.589941808817	774.600696563633	525.838	503.628	533.36
Positive	774.590967933553	774.589307562263	774.592620051648	549.329	541.413	581.418
Positive	775.567329294713	775.566269537102	775.568974099904	231.775	220	253.663
Positive	775.567456899219	775.566450313369	775.568974045185	349.6715	343.353	363.668
Positive	775.593995585228	775.592844613222	775.595528181256	549.031	542.545	556.532
Positive	776.519480377152	776.518092450058	776.521366296334	339.156	334.463	344.194
Positive	776.570493341777	776.569228806826	776.576314203532	232.373	203.657	257.084
Positive	776.57286003056	776.571598559208	776.576741472586	56.0391	36.6553	62.7189
Positive	776.570593619527	776.568750919017	776.576616344276	349.773	326.445	354.081
Positive	776.579905787056	776.578323769314	776.592340655293	436.267	426.08	464.021
Positive	777.573616716183	777.571126540922	777.58132062249	232.89	206.171	248.759
Positive	777.583450363897	777.581917420108	777.595190767058	436.087	426.08	449.178
Positive	778.535176815269	778.532600162524	778.537053356195	409.373	404.05	418.579
Positive	778.535128075315	778.534213041691	778.536823421353	387.7005	377.799	396.177
Positive	778.535101621691	778.534023220526	778.53656107372	367.234	360.065	376.655
Positive	778.537709763413	778.527955241614	778.539954388251	315.303	299.145	340.858
Positive	779.540989004498	779.539646957644	779.543386720714	315.283	301.876	322.827
Positive	780.553206069552	780.552046404846	780.555058479606	373.605	361.732	394.642
Positive	780.553380648075	780.55236013877	780.554869035123	351.688	337.517	358.725
Positive	780.589401218382	780.585687859746	780.591099066402	562.626	549.945	579.08
Positive	780.707145865739	780.70581214704	780.708661731888	929.528	926.42	937.974
Positive	781.556545770718	781.555426680566	781.558323507294	373.6165	363.906	394.642
Positive	781.553412975676	781.552309493803	781.557736347854	477.5385	455.596	483.687
Positive	781.556738381627	781.555782549528	781.558198165727	351.525	338.997	357.286
Positive	781.592577509222	781.591417491714	781.594090657212	562.892	557.258	571.897
Positive	781.618803630885	781.617896654869	781.620157036802	721.0885	694.535	763.982
Positive	781.710025407566	781.708070396651	781.712603966569	929.5095	925.065	934.455
Positive	782.559764108692	782.558633178038	782.561214127645	373.605	362.38	380.607
Positive	782.568559475989	782.567698145714	782.570271592656	453.532	449.343	457.692
Positive	782.568715948544	782.567665543611	782.570482937605	389.733	382.763	401.626
Positive	782.568800310593	782.567750955448	782.570246117053	418.331	405.154	423.935
Positive	782.605299103151	782.596895099492	782.60666734419	623.018	608.143	656.577
Positive	782.622357850314	782.603992440747	782.624117186366	719.6685	665.84	750.323
Positive	782.723194355234	782.720673041744	782.725249488613	947.59	944.529	955.56
Positive	783.068701687359	783.066613088632	783.070040419799	486.376	480.265	489.058
Positive	783.562650508564	783.561347299299	783.564245242115	373.591	367.511	380.607
Positive	783.571593440214	783.570709525164	783.573654415371	453.492	449.343	457.692
Positive	783.569436909411	783.567485881389	783.574702899783	590.335	585.04	623.517
Positive	783.572079029836	783.564338339096	783.573878129778	389.736	373.92	401.626
Positive	784.584221265732	784.583329069836	784.586051923446	511.999	504.859	519.886
Positive	784.574568008289	784.572699947904	784.576833613385	453.512	449.343	471.332
Positive	784.584385833178	784.582903041948	784.585884086709	560.683	548.597	577.357
Positive	784.58454469042	784.583637885284	784.585854855047	530.654	523.732	541.197
Positive	784.584082821534	784.583047782497	784.585906298947	488.211	482.163	491.965
Positive	785.577489434381	785.576216791687	785.579410957424	453.4865	433.284	469.324
Positive	785.587284506764	785.586141735169	785.589192447951	488.213	482.163	491.965
Positive	785.587674714558	785.576158028292	785.589260579931	561.271	548.597	604.389
Positive	785.587955968966	785.587018293748	785.589220600023	530.644	523.732	541.208
Positive	785.578203614593	785.577100380733	785.579737358814	389.798	386.262	408.681
Positive	785.587321762537	785.586404392373	785.589438520811	511.996	504.859	519.886
Positive	786.579767173009	786.578688007685	786.583386014969	453.439	448.483	466.783
Positive	786.590416586005	786.589452090024	786.592523702384	511.992	504.859	519.886
Positive	786.590415771102	786.589207294801	786.592366448057	488.213	482.163	491.965
Positive	787.593548849096	787.592273167061	787.595050378644	488.216	482.163	491.965
Positive	787.593639064914	787.589996753982	787.595255559298	512.142	504.859	539.16
Positive	788.555638840871	788.554434915916	788.559893522124	511.5465	504.859	529.919
Positive	788.596209985753	788.595046290525	788.598017278816	511.947	504.859	532.921
Positive	788.579639949964	788.577571293646	788.581129908569	257.088	228.536	276.721
Positive	789.558678207352	789.554616820444	789.560483972685	511.313	506.62	526.439
Positive	789.674619464034	789.673652299538	789.676335648225	807.85	778.366	833.773
Positive	789.683606036908	789.679762263249	789.685021574586	819.872	801.875	844.048
Positive	790.535301710874	790.533659375698	790.537335838281	390.933	386.948	397.666
Positive	790.558738463313	790.555013434576	790.56067939187	229.2095	220	261.028
Positive	790.57135631292	790.570338935429	790.572930417031	537.661	531.362	559.894
Positive	790.573024469016	790.571593654402	790.57633568852	469.49	465.39	487.275
Positive	790.55909823679	790.551943724355	790.560131638124	213.117	201.348	217.493
Positive	790.588101180628	790.586412231062	790.589956044162	60.9648	42.0753	67.7075
Positive	791.527546869738	791.52577635442	791.530282071732	329.93	324.592	342.28
Positive	791.56224128855	791.561032799294	791.563633488826	228.505	207.604	242.137
Positive	791.574682146404	791.573662361009	791.576343686669	537.763	531.362	561.636
Positive	791.576509586074	791.575340429214	791.578256257476	469.414	465.39	478.66
Positive	791.693777359528	791.691726095081	791.695976527713	903.329	899.629	920.494
Positive	792.553259534947	792.552168250018	792.554921332099	362.7865	357.877	370.594
Positive	792.565213254837	792.562101355302	792.573841471927	229.279	211.063	254.667
Positive	792.553879597258	792.552070070128	792.556845803408	605.0495	594.302	630.171
Positive	792.589149754132	792.58802074463	792.591228488812	494.1745	490.091	502.973
Positive	792.589204218874	792.588203371167	792.590825750493	523.04	516.556	549.321
Positive	792.70712158108	792.705700193229	792.708665635456	921.958	916.837	931.669
Positive	793.556682237186	793.555640554746	793.558343443114	362.7275	348.144	370.594
Positive	793.556104231921	793.554502743457	793.557837016001	604.9385	595.305	629.806
Positive	793.710159393912	793.696315796597	793.713000971654	921.9255	907.079	935.918
Positive	794.530893437712	794.52946099785	794.534052799579	243.6805	225.195	254.949
Positive	794.565387311891	794.563210594605	794.567013493339	526.0355	517.307	531.138
Positive	794.568523459122	794.563201921648	794.573613060253	411.113	387.312	425.348
Positive	794.596833372085	794.595612451416	794.601368241841	494.1565	489.937	504.546
Positive	794.604852073945	794.603769103657	794.606718774961	547.68	543.574	557.619
Positive	794.72267613857	794.713177945201	794.724184236449	939.445	928.895	954.736
Positive	794.713243837363	794.711198613426	794.716893729725	921.8565	916.837	928.629
Positive	795.575414885464	795.56658508778	795.577107495031	512.1435	503.849	536.325
Positive	795.608237614272	795.601755708028	795.610008672145	547.584	530.339	566.56
Positive	795.725860609592	795.714464263831	795.727286667406	939.452	927.392	947.732
Positive	796.075713433434	796.074111047856	796.077592091103	511.9875	504.859	519.886
Positive	796.548762319086	796.547298283135	796.551139351175	297.0585	292.69	306.018
Positive	796.546183428113	796.544837668501	796.549427719286	230.584	209.333	249.264
Positive	796.584307801721	796.580588044252	796.586076639068	524.968	513.166	534.557
Positive	796.583959840007	796.579845944142	796.585511908091	502.839	479.084	512.271
Positive	796.611864476981	796.610540213148	796.613303845866	547.8075	543.376	565.252
Positive	796.620449624297	796.614315943599	796.622065164005	620.538	590.912	632.637
Positive	796.728878525622	796.72770263407	796.730717141519	939.261	935.759	947.538
Positive	796.737721915607	796.730573971801	796.73941079641	957.149	949.214	969.675
Positive	797.552136240741	797.550429053089	797.55420635569	296.977	292.69	301.862
Positive	797.587558377355	797.586043182382	797.589195204649	502.697	480.61	508.145
Positive	797.587665948424	797.58034636187	797.58937510873	524.9935	514.792	553.231
Positive	797.615456856192	797.613870546868	797.617909638821	547.794	542.951	558.741
Positive	797.662388736324	797.652264661604	797.664091773851	921.7205	899.797	929.91
Positive	797.731854841524	797.730175250126	797.733767501792	939.258	936.361	947.732
Positive	798.542129777577	798.539601947581	798.544864543948	590.17	579.607	605.639
Positive	798.563819715617	798.562432126323	798.565340434915	233.2275	218.735	237.623
Positive	798.563892936987	798.562826303672	798.565520003646	249.492	242.904	257.899
Positive	798.563954145732	798.562973249054	798.565358583196	270.417	264.111	281.364
Positive	798.599408586107	798.598169680131	798.601589750385	588.776	585.263	605.205
Positive	798.590940525226	798.589968298158	798.5943348632	524.8455	520.497	541.359
Positive	798.600254306006	798.597954819594	798.601383053346	564.759	548.015	574.458
Positive	798.665854530681	798.663399948814	798.667365355602	921.7085	916.837	929.91
Positive	799.56728893752	799.566182310341	799.568923783326	249.4635	242.678	259.011
Positive	799.567235407762	799.56624711259	799.56873014959	233.315	216.305	238.646
Positive	799.567336314161	799.566276635741	799.568771752661	270.502	266.289	281.289
Positive	799.567502151442	799.566224366597	799.569959546367	334.611	317.845	338.73
Positive	799.594322116229	799.59297914002	799.597242941311	525.077	519.427	534.557
Positive	799.602578669428	799.601335285439	799.606509959812	588.7535	584.143	616.778
Positive	799.669250778754	799.666636302486	799.670961486553	921.5455	916.837	926.166
Positive	800.578925193353	800.572767272302	800.580615409224	244.215	216.766	254.709
Positive	800.578923303254	800.573092221317	800.58094733889	262.231	255.181	282.672
Positive	800.604892069133	800.603173287492	800.613871228029	588.749	573.183	604.446
Positive	800.671843988724	800.670550845938	800.687185471519	794.556	751.931	823.422
Positive	800.681696703823	800.670353682663	800.683166211079	938.693	919.495	947.732
Positive	801.582745242912	801.578475792138	801.584276590697	244.45	216.992	254.746
Positive	801.582712600075	801.580521608178	801.584371868762	261.7125	255.062	274.719
Positive	801.58321339546	801.581693281733	801.584509056798	317.1005	313.927	333.278
Positive	801.583250045301	801.579865790973	801.584232593517	295.535	288.16	299.712
Positive	801.683844753896	801.682831461786	801.685945167582	823.743	806.661	854.491
Positive	802.535117068703	802.533893335195	802.536948402297	373.4495	367.511	388.149
Positive	802.59522137162	802.594186624779	802.596865349737	291.456	286.791	295.494
Positive	802.595077091923	802.589333250139	802.597203512711	305.466	300.073	332.838
Positive	803.538452742008	803.536751984709	803.540878519524	373.508	351.416	390.404
Positive	803.59860260407	803.597584959386	803.60005195133	291.4615	286.791	295.494
Positive	803.598605400582	803.595557205832	803.600163760281	305.0415	300.073	326.648
Positive	804.55008032769	804.549102381787	804.551517297312	453.954	448.483	469.727
Positive	804.550580833206	804.543076927033	804.552371699812	389.492	378.665	394.97
Positive	804.60174701812	804.600722178995	804.603269600441	291.44	287.786	295.494
Positive	804.601676268443	804.598463689241	804.604630032261	304.987	300.928	319.699
Positive	805.553590947811	805.552633297255	805.55649873947	454.037	448.056	468.525
Positive	805.554027642677	805.545501625364	805.556246247885	389.591	371.052	396.657
Positive	806.56586108775	806.564802755147	806.567631790953	512.2455	504.859	528.905
Positive	806.568594900867	806.567708154721	806.570181211487	418.625	408.613	427.101
Positive	806.565997784963	806.56499626921	806.567381928634	488.721	482.163	491.965
Positive	806.568789523192	806.564946831189	806.57030849292	372.565	360.108	391.936
Positive	806.72273920395	806.714488264861	806.724556327088	930.901	915.821	942.337
Positive	807.06876341491	807.067101322784	807.070279540794	512.145	503.849	519.886
Positive	807.569418408717	807.568277256294	807.571413208887	512.1455	504.859	528.718
Positive	807.57172108407	807.570870366674	807.573522953772	418.5735	404.186	426.313
Positive	807.572080778981	807.570847664125	807.573614660617	371.9005	344.586	391.917
Positive	807.56956968287	807.568210947983	807.571028159569	488.682	484.689	491.965
Positive	807.725947108927	807.724134470897	807.728291069653	930.8555	928.163	940.211
Positive	808.034255107405	808.031878657112	808.035638166605	121.547	118.184	125.06
Positive	808.535926368664	808.534364409724	808.537918759285	121.615	118.333	124.784
Positive	808.583968330512	808.58285142261	808.585930623773	462.678	456.894	469.177
Positive	808.576764089695	808.574145060226	808.585161718635	419.775	408.92	446.779
Positive	808.58385222997	808.581812143564	808.585533635222	505.8675	497.589	517.381
Positive	808.583795762911	808.581015874256	808.585187021084	482.4605	477.339	491.265
Positive	808.738437112998	808.73368799899	808.741163342206	948.48	943.982	956.279
Positive	809.03773219656	809.035528564505	809.040228931697	122.555	118.36	124.784
Positive	809.580672306911	809.577096332367	809.587653391428	419.1475	407.781	434.135
Positive	809.587328991449	809.58627094292	809.588934923047	506.225	497.589	517.381
Positive	809.649858270315	809.648829861094	809.651295743298	808.031	787.927	833.773
Positive	809.74183598682	809.739646669507	809.743506564616	948.5055	945.737	956.279
Positive	810.599942518419	810.598950868541	810.601342547909	526.0535	518.532	538.352
Positive	810.600068607303	810.599055270952	810.601517833049	557.2545	539.165	568.659
Positive	810.653310689546	810.652393374066	810.660500714672	808.027	778.366	833.773
Positive	810.754248134427	810.744569632861	810.756289248039	964.898	955.56	972.897
Positive	811.603411104786	811.602411857805	811.604904697721	557.945	541.751	579.504
Positive	811.603307971189	811.6005893566	811.604745987413	526.0235	514.895	540.009
Positive	811.602842632638	811.5981182599	811.605077426686	606.122	581.359	631.07
Positive	811.656892177617	811.642963529005	811.663986032905	808.0125	781.503	833.773
Positive	812.606435967212	812.604721945813	812.614262550569	607.4555	596.274	652.511
Positive	812.697129330028	812.695901267633	812.698598758175	848.925	828.457	866.255
Positive	813.608825794635	813.607673012192	813.61415233137	606.122	596.274	642.758
Positive	814.558913657042	814.557639204973	814.560268842196	247.989	243.306	256.78
Positive	814.55878248276	814.55612506909	814.560250046963	233.287	218.799	237.623
Positive	814.559039371618	814.557547021086	814.560349716244	266.7005	261.961	272.466
Positive	814.612544380884	814.611184741742	814.621513702411	606.444	596.338	631.553
Positive	815.562368140475	815.560976585548	815.563752874429	248.08	242.904	256.78
Positive	815.562240777933	815.561040161146	815.563965406973	233.5385	216.23	237.623
Positive	815.562509581842	815.56124019163	815.563698415386	266.688	261.961	272.466
Positive	816.573609081508	816.568982190184	816.575663015981	235.1815	229.235	249.599
Positive	816.587053200308	816.581325195315	816.58876849766	547.74	523.436	576.937
Positive	816.646696116023	816.639660237731	816.648326300321	808.018	793.321	833.773
Positive	816.692950980407	816.691568245923	816.701767597585	808.169	784.556	837.504
Positive	816.70698927543	816.695592374197	816.708682070742	911.121	886.383	922.932
Positive	816.702759276566	816.701788486043	816.70469414418	838.897	825.941	866.24
Positive	817.590370228618	817.589355253354	817.592259395454	547.68	543.463	573.192
Positive	817.706510701744	817.702769501048	817.71535489017	839.3205	801.329	865.475
Positive	818.59014626315	818.588747499439	818.592413131725	292.438	278.872	321.691
Positive	818.590170778712	818.580335375373	818.591319611933	269.1515	250.175	275.84
Positive	818.604625935313	818.602978002389	818.606325623686	505.295	499.788	524.115
Positive	818.709724011413	818.708046446242	818.719914168355	839.325	801.751	868.239
Positive	818.722728093253	818.711929927826	818.724187243724	923.138	912.6	942.336
Positive	819.593595643174	819.592454087682	819.595145541233	292.4045	283.85	300.894
Positive	819.608196922172	819.606932098798	819.610038814449	504.868	499.788	528.539
Positive	819.725499497485	819.714493572888	819.727408228173	923.092	903.892	937.603
Positive	820.546580223625	820.544674555617	820.548222904495	194.4865	179.532	209.679
Positive	820.545752509063	820.544685475591	820.548529530977	233.672	219.309	241.416
Positive	820.54574145923	820.544604619412	820.549292160817	270.602	262.169	275.84
Positive	820.583770251764	820.575511906331	820.58594478226	485.13	480.496	506.901
Positive	820.599349965543	820.596453019177	820.601434285646	54.6769	36.8771	64.6119
Positive	820.596775806865	820.590740413536	820.598524511332	292.438	267.934	302.61
Positive	820.620405241093	820.617724723731	820.622013124203	568.5195	560.971	582.979
Positive	820.620393422666	820.615968502761	820.62231096702	553.7465	533.693	560.434
Positive	820.612301515575	820.610585986041	820.614755114727	504.4035	499.788	515.535
Positive	820.728601229288	820.726357936107	820.731159041478	923.0965	921.173	930.612
Positive	820.738244796371	820.730147999371	820.73975512733	940.8675	932.06	948.959
Positive	821.550039113666	821.547923371685	821.552115696897	194.6755	188.65	209.679
Positive	821.549013649374	821.547855094628	821.552629997569	233.544	221.581	236.898
Positive	821.586940634152	821.585033334695	821.588522766612	484.7455	479.859	501.592
Positive	821.623839936307	821.62028302882	821.625751059656	566.385	550.975	579.782
Positive	821.741518835353	821.740410497941	821.743073278827	940.8635	937.823	952.141
Positive	822.539205016588	822.537563328248	822.540934175455	512.1265	506.879	533.524
Positive	822.563292546926	822.561395406913	822.564276548516	243.1625	216.706	249.654
Positive	822.563684428442	822.562519662943	822.565238335798	262.881	257.27	267.61
Positive	822.563580265842	822.562463450187	822.566448043493	192.923	181.509	202.847
Positive	822.60013569803	822.599016438966	822.601785127522	531.163	517.863	540.391
Positive	822.744578607684	822.731030712947	822.748058494009	940.832	921.115	949.659
Positive	822.753884636213	822.752929637802	822.755265356822	957.153	952.22	979.253
Positive	823.566421399502	823.564842248214	823.568416445978	244.95	235.722	252.621
Positive	823.567100401774	823.565907757432	823.568957304282	262.741	257.636	267.61
Positive	823.567092652631	823.566077640183	823.5685855615	228.147	215.081	235.608
Positive	823.603609052703	823.602108474002	823.605532597314	531.288	527.148	537.164
Positive	823.665654259385	823.664305601037	823.687704768162	823.577	776.783	847.767
Positive	823.678002810003	823.667731446934	823.679505783206	922.876	903.548	936.478
Positive	823.747114987069	823.745586603902	823.749923354347	940.7845	937.265	948.959
Positive	823.75716648124	823.752549076855	823.758553274203	957.149	948.196	980.195
Positive	824.537953262808	824.535290693908	824.540269357946	574.573	566.937	584.411
Positive	824.578277954461	824.576597853165	824.580934359656	291.0185	271.952	321.584
Positive	824.579021700609	824.57254302803	824.58072787381	240.9	228.901	254.674
Positive	824.615228975081	824.608598668216	824.617130657773	677.149	635.619	718.672
Positive	824.65232764793	824.648855359483	824.653535449294	799.296	777.276	826.579
Positive	824.681437203926	824.678297612585	824.683179935923	922.928	918.217	936.849
Positive	824.6689968894	824.668026536714	824.675475289694	823.338	778.245	847.767
Positive	824.760218995864	824.749285663067	824.762630525958	957.144	946.584	968.518
Positive	824.769258543845	824.766650598968	824.770825836729	974.917	968.694	988.187
Positive	825.654616871504	825.65191230149	825.672508681577	799.793	781.438	807.488
Positive	825.684679439174	825.682981239494	825.687319934472	922.906	918.217	931.583
Positive	825.693692294785	825.691555030312	825.695797021337	939.849	936.789	954.104
Positive	825.772598308767	825.764324973821	825.774437171415	974.6745	955.763	982.164
Positive	826.59518740298	826.593998849462	826.597144639191	325.098	315.412	333.087
Positive	826.595245412565	826.593415438412	826.596830448315	354.99	343.785	374.094
Positive	826.595114946617	826.59205938023	826.59666856071	299.9955	279.023	305.713
Positive	826.696918260427	826.689344667068	826.699512546274	939.806	921.239	951.306
Positive	827.598625518479	827.597343628401	827.600229500084	325.237	315.412	333.087
Positive	827.598666481219	827.595580843244	827.600628221981	355.153	343.785	375.172
Positive	827.59858626719	827.597420500072	827.60073067354	300.253	279.824	305.713
Positive	827.700452340676	827.698931147747	827.703702823559	939.8175	936.111	947.732
Positive	828.603227180408	828.601344219224	828.609708049167	300.429	295.168	309.649
Positive	828.610177128614	828.604257420353	828.61237444527	328.855	311.385	344.194
Positive	828.609388760656	828.607741173227	828.611394953925	589.907	585.263	600.34
Positive	828.607760172117	828.603101910446	828.612232938107	354.627	349.261	379.024
Positive	829.554498043081	829.551409899522	829.55656964198	371.703	365.834	387.79
Positive	829.61420793914	829.612510852081	829.615737171151	328.851	309.503	348.031
Positive	829.715443168901	829.714340280405	829.720281072558	851.432	817.464	871.014
Positive	830.566120205172	830.564794966556	830.567580820643	463.1815	456.894	468.143
Positive	830.568879753724	830.565513039946	830.572962905406	348.439	325.237	368.362
Positive	831.569210362773	831.568141961585	831.570850296443	462.9035	456.894	469.177
Positive	831.572293025885	831.569844108973	831.574778846161	348.412	338.487	366.758
Positive	832.584124848907	832.582956464709	832.586593597715	429.5125	416.996	442.582
Positive	832.581212637255	832.579981604098	832.583567630228	606.548	585.046	625.195
Positive	832.73842011452	832.727044983829	832.739971004083	932.9425	918.114	948.497
Positive	833.584528758137	833.58259562328	833.586599153923	606.778	596.44	633.82
Positive	833.587506844726	833.577851107369	833.591941263864	430.188	414.02	466.153
Positive	833.741279899891	833.739683647432	833.744657324677	933.0405	929.144	945.397
Positive	834.599797529071	834.598217194396	834.601671789094	560.036	556.261	582.228
Positive	834.590629447982	834.589390852757	834.600235738774	429.747	424.184	458.039
Positive	834.587945061204	834.586624581671	834.600588918069	606.3015	584.944	631.486
Positive	834.753968929004	834.752887881498	834.756170988037	949.6475	945.003	972.897
Positive	835.603125309098	835.601885830951	835.605185571041	559.9525	546.554	581.891
Positive	835.75720300367	835.756200371452	835.759829543409	949.571	945.003	961.726
Positive	836.54170443547	836.540119750769	836.543657191278	193.0475	176.042	208.414
Positive	836.606969527679	836.60510738853	836.614262710465	561.31	538.115	593.208
Positive	836.615245633322	836.614303078629	836.618856762592	613.186	599.57	634.269
Positive	836.760500789912	836.759098527929	836.762363816958	949.567	945.003	957.71
Positive	836.769507370394	836.767347797851	836.771059011789	965.417	959.421	981.952
Positive	837.545283415608	837.543408116458	837.547232510507	192.897	187.095	207.152
Positive	837.609620234384	837.608056383291	837.621165625464	559.6685	539.05	582.239
Positive	837.618434131097	837.614352197898	837.620564742986	612.7065	595.725	634.963
Positive	837.681246975946	837.678125878078	837.686741693945	838.741	801.329	859.897
Positive	837.694006822478	837.692507303073	837.695514256705	933.026	930.31	941.47
Positive	837.772658874769	837.762529050111	837.774262530565	965.263	953.136	973.116
Positive	837.809507171472	837.806805719925	837.811473225158	997.748	990.647	1004.01
Positive	838.558903610116	838.556017671167	838.559910555633	148.36	129.037	167.568
Positive	838.621979906459	838.620794258259	838.626699912649	613.204	599.57	632.338
Positive	838.684562573737	838.682016455764	838.687665023804	838.76	809.057	859.897
Positive	838.775874874569	838.774495620527	838.779085685312	965.243	962.665	973.116
Positive	838.785058416705	838.78250744917	838.787060609108	980.61	977.625	988.589
Positive	839.688182798071	839.686870990613	839.700316771791	838.686	827.69	859.897
Positive	839.709616891599	839.698768431454	839.7111913534	949.749	931.08	958.695
Positive	839.788335803673	839.777784439529	839.79057224255	980.307	961.686	988.183
Positive	840.712512939807	840.710627004758	840.7141182831	949.7585	947.878	954.868
Positive	841.715747258851	841.714364425334	841.718994328291	837.015	797.942	858.034
Positive	841.761369299153	841.759526006937	841.763209633181	997.851	994.373	1000.5
Positive	842.590146948487	842.586714825334	842.591916121431	299.977	289.473	306.669
Positive	842.722719875544	842.707186745661	842.724757045508	912.648	887.067	927.131
Positive	843.593672386881	843.592052033016	843.595168212147	300.025	285.477	305.713
Positive	843.725475327681	843.717662087387	843.728328669546	912.544	897.289	921.882
Positive	844.545608530981	844.544500013896	844.547965851009	244.08	222.474	266.583
Positive	844.604587570734	844.596224577705	844.606710272555	343.125	337.464	357.916
Positive	844.605456348567	844.601569654536	844.606927419625	324.9735	314.535	336.158
Positive	844.598347599609	844.596599604358	844.602526855917	300.249	294.163	306.669
Positive	844.603757982139	844.60002544737	844.606664870129	213.673	194.889	230.733
Positive	845.608738671499	845.603817094438	845.610359373749	213.673	206.932	226.972
Positive	845.609320131407	845.602763201029	845.610677546187	331.3135	314.078	354.027
Positive	846.560868294473	846.55426953376	846.56247945353	243.9175	226.038	249.654
Positive	846.744180013354	846.737493283036	846.746775162117	926.2225	920.568	935.406
Positive	846.75380387588	846.752648904431	846.756544663534	942.001	937.823	967.591
Positive	847.564603774703	847.56183968533	847.566640659894	243.83	233.794	249.654
Positive	847.678112012208	847.676636088599	847.680143334085	912.1075	905.722	922.031
Positive	847.756853358243	847.751962713515	847.761336151916	941.9755	932.846	962.253
Positive	848.554340245957	848.552880468538	848.557234915598	606.1425	596.408	625.956
Positive	848.57690543692	848.575312317239	848.58008333816	327.546	316.329	340.047
Positive	848.576956150714	848.575322738857	848.578899005195	355.582	348.324	366.907
Positive	848.681390890272	848.67898133131	848.683433471466	911.928	905.722	921.066
Positive	848.76000686409	848.745996237628	848.761791232729	941.885	922.45	951.422
Positive	848.769438881843	848.768385583178	848.771098313114	958.288	955.309	979.105
Positive	849.58067693877	849.57943845541	849.582399158272	327.587	316.351	332.6
Positive	849.772732448416	849.763115691485	849.774399035878	958.288	951.422	991.764
Positive	849.763048201731	849.761847810479	849.765809053886	941.9505	937.823	949.794
Positive	850.667933485099	850.664744855363	850.686644880712	798.9535	776.846	831.404
Positive	850.712640150537	850.703711808842	850.713912145044	838.801	801.751	859.897
Positive	850.775688250552	850.771555506746	850.776779282807	958.288	950.373	967.042
Positive	850.78507916042	850.776786584058	850.786676580047	974.661	957.054	982.403
Positive	851.708859579347	851.699387533211	851.710432854795	941.085	931.5	956.751
Positive	851.700064231695	851.69863394862	851.701963289517	925.325	922.218	930.91
Positive	851.715863956983	851.703018948697	851.717653237754	838.861	811.805	859.514
Positive	851.779189591978	851.778013892365	851.780650701197	958.2875	955.309	964.197
Positive	851.788481789134	851.778765765769	851.790132482066	974.68	965.308	982.403
Positive	852.559052340893	852.550345612614	852.560722090381	357.0115	341.602	379.605
Positive	852.683511321904	852.675684632799	852.685200043768	830.139	818.194	852.447
Positive	852.712532540545	852.70180078189	852.714211220205	940.988	922.273	950.977
Positive	852.728471750502	852.714664441271	852.729965715216	860.426	848.011	876.57
Positive	852.791627332341	852.77715888774	852.800036218455	974.6165	955.264	983.257
Positive	853.562340125304	853.555422651272	853.564401850093	357.266	348.031	380.51
Positive	853.68696373392	853.676891121673	853.689162213284	830.087	814.572	852.447
Positive	853.715391010054	853.713932092729	853.717592997629	941.497	939.377	949.789
Positive	853.794841550837	853.793647979357	853.805893613554	974.6915	951.412	984.051
Positive	854.568714410593	854.567155996834	854.570846013625	324.812	317.953	336.851
Positive	855.667550829309	855.663693408584	855.669409206402	838.4305	799.999	858.962
Positive	855.702653482877	855.693799906479	855.704782071555	832.8665	793.163	854.314
Positive	855.740238456994	855.730354905295	855.748093067662	975.7765	942.892	997.012
Positive	856.581771238802	856.580393078607	856.586308543758	560.947	555.861	592.21
Positive	856.743670796272	856.742242619178	856.745355786252	976.02	972.287	994.251
Positive	856.7383018395	856.729207928288	856.739848630415	922.86	910.247	932.521
Positive	856.745532540964	856.73953525272	856.747764965154	886.331	871.644	901.682
Positive	857.514675384737	857.51290879311	857.516305803031	355.9785	348.304	376.163
Positive	857.585210865877	857.583815848101	857.58732682596	560.6155	555.861	582.804
Positive	858.585379976052	858.583806793874	858.586352537257	212.19	208.414	226.972
Positive	858.588661398524	858.587189493136	858.598815363003	561.288	555.703	582.605
Positive	858.597896354922	858.596401308755	858.600507268244	613.478	599.722	632.595
Positive	858.753858847163	858.741288765683	858.762412850096	935.5825	905.587	950.801
Positive	859.756926537902	859.753051236375	859.762919030667	935.6245	931.325	960.572
Positive	860.540673539361	860.53861539913	860.542326499238	148.371	143.589	158.195
Positive	860.76942068952	860.765771009985	860.77114694717	950.9465	946.054	973.116
Positive	861.544126625305	861.542105632726	861.545691649422	148.49	143.361	158.195
Positive	861.772708846062	861.76429000098	861.77713076696	950.8645	934.026	975.506
Positive	862.62432314459	862.622022486072	862.626058395327	431.679	422.292	442.536
Positive	862.748717274145	862.739545884265	862.750245320538	866.4555	826.637	892.7
Positive	862.784981223037	862.775299312045	862.786455889415	966.1465	958.907	976.625
Positive	862.775827202398	862.774662897583	862.786974997548	950.742	938.533	957.184
Positive	862.785210050654	862.781523938763	862.786685893712	980.379	976.978	987.319
Positive	863.627339462425	863.625892946405	863.629342929434	431.673	421.044	435.896
Positive	863.709439546296	863.691145852669	863.711094762448	935.137	925.924	941.825
Positive	863.752109227	863.743396538591	863.75363259809	866.432	843.938	892.7
Positive	863.788213646387	863.776843182262	863.790451500244	966.192	939.676	989.078
Positive	864.712982438757	864.711570749752	864.714578496354	935.1575	931.471	939.374
Positive	864.764439169808	864.754761044311	864.766198293902	887.1925	876.067	914.671
Positive	864.791264069217	864.779420475969	864.793891787369	966.105	949.107	972.491
Positive	864.800890655958	864.798225490564	864.80238299852	981.355	974.908	993.898
Positive	865.724764692111	865.714926724283	865.726240257686	950.8075	942.988	959.895
Positive	865.768118314742	865.766323932624	865.7705078125	887.206	876.309	905.12
Positive	865.794855720227	865.793424758881	865.798231892891	966.1775	960.44	974.862
Positive	865.80420627924	865.803260112712	865.805673984798	981.355	974.908	989.25
Positive	866.808141194367	866.806305657831	866.818610609086	981.6145	974.908	1001.88
Positive	867.739897008294	867.730324291894	867.7414373489	966.415	958.027	975.233
Positive	867.731458681391	867.729496756267	867.732774973776	950.816	948.494	953.893
Positive	868.743886809105	868.731677003658	868.745860845766	966.535	950.37	972.017
Positive	869.755962538762	869.745062687195	869.757857384828	981.426	960.44	989.078
Positive	870.753667652786	870.739377369682	870.761537043269	929.29	896.092	952.438
Positive	870.759317087392	870.756378163658	870.761630405936	981.553	974.908	989.078
Positive	871.756715098779	871.740655804404	871.763061183398	929.4305	907.584	950.628
Positive	872.537519006805	872.527748335837	872.539539290349	389.635	373.34	399.097
Positive	872.759625033961	872.750364316545	872.761493910168	929.287	920.13	937.666
Positive	872.769277029571	872.767140019815	872.772960652405	944.266	939.867	980.792
Positive	873.693669204801	873.691810370875	873.695667469351	915.282	908.368	927.465
Positive	873.762611431537	873.758226436114	873.764235762945	929.358	923.871	937.348
Positive	873.772216947118	873.764367496791	873.775082165631	944.212	928.154	954.714
Positive	874.697093680414	874.695570030607	874.698928987677	915.549	910.43	927.253
Positive	874.784816656765	874.783649593107	874.786372847441	959.5215	954.272	986.073
Positive	874.775270003539	874.764640626794	874.777145418528	944.197	925.712	952.646
Positive	875.708962373024	875.698699904278	875.710900767758	929.485	910.42	938.932
Positive	875.778685297796	875.777230799232	875.781517613384	944.2495	939.867	952.86
Positive	875.787858136993	875.785643556177	875.790564703096	959.518	954.272	999.459
Positive	876.559289057553	876.557885427168	876.561121422018	343.313	334.463	367.884
Positive	876.712549173048	876.703635975589	876.714269199177	929.653	912.472	939.191
Positive	876.728080268264	876.719892519946	876.729609033497	841.945	814.729	881.296
Positive	876.781825486411	876.780407246553	876.787092662903	944.271	941.883	952.909
Positive	876.800534743162	876.79073312297	876.802103693176	974.655	968.211	982.403
Positive	876.791006895082	876.789849742486	876.79273574103	959.5095	954.272	967.239
Positive	877.562670642282	877.560936939903	877.564744410853	342.617	332.974	367.884
Positive	877.72450319136	877.715796754202	877.72620569753	945.241	936.406	953.859
Positive	877.716077156077	877.714654937488	877.717646615153	929.685	925.357	934.366
Positive	877.731043968212	877.718978482136	877.732551680596	841.867	807.558	879.147
Positive	877.794095658483	877.792945674459	877.795737809778	959.508	954.272	967.239
Positive	877.803647938736	877.802562996028	877.80536794791	974.656	968.694	982.403
Positive	878.699162968377	878.689598120921	878.700751634257	828.072	816.29	852.401
Positive	878.727573679125	878.717456623774	878.729445990291	945.004	924.584	953.859
Positive	878.743761088519	878.739964211386	878.745307795334	861.555	838.026	881.712
Positive	878.797108448601	878.795462105625	878.799134443647	959.509	954.272	966.51
Positive	878.806793664609	878.805690294879	878.808517391804	974.654	968.694	982.403
Positive	878.816392059825	878.814394235601	878.818229302709	990.4295	983.257	1007.91
Positive	879.702826337844	879.701803477851	879.704696015153	828.062	808.947	851.513
Positive	879.739745872973	879.730950933483	879.74141151305	960.5895	953.859	969.382
Positive	879.731126919673	879.729643301914	879.732838483554	945.21	940.897	951.865
Positive	879.746892539241	879.739372438971	879.748502324201	862.2	838.32	891.082
Positive	879.809919335389	879.801732344308	879.811753343468	974.631	957.954	982.403
Positive	879.819762777467	879.814547674432	879.821246729966	990.404	983.257	1007.19
Positive	880.58946987573	880.586242675781	880.590839854008	477.184	465.39	509.104
Positive	880.707124860435	880.703542120133	880.715617361157	828.652	800.15	851.513
Positive	880.717146333576	880.715618203982	880.739084382635	916.717	909.208	925.924
Positive	880.743430587418	880.73131028438	880.747181309805	960.536	941.888	980.449
Positive	880.750311216607	880.744795794846	880.751654878573	862.193	838.32	878.418
Positive	880.75952295676	880.751816940721	880.760929628944	882.3895	858.847	894.168
Positive	880.8127059186	880.811534725115	880.814198378194	974.6615	968.694	982.403
Positive	880.823115967007	880.814484036976	880.832519953788	990.467	974.61	1013.57
Positive	881.683325622366	881.680491857286	881.685106011351	841.9685	807.4	861.745
Positive	881.698314924845	881.695690545672	881.700585995112	950.849	948.267	958.907
Positive	881.720510905922	881.718615754615	881.722125998845	916.557	912.417	924.945
Positive	881.746331259497	881.744684851506	881.74806599816	960.5755	955.3	969.382
Positive	881.761143893397	881.753592740759	881.76370993383	883.913	872.249	904.337
Positive	881.826411014475	881.817793530297	881.836529569433	990.488	974.606	1006.927
Positive	882.686420350377	882.683569107091	882.688781738281	841.784	817.408	870.573
Positive	882.723607585491	882.719761352965	882.725564936381	916.442	912.68	925.924
Positive	882.761862810853	882.760185489166	882.775461478663	886.855	874.316	898.856
Positive	883.699136678785	883.68982721549	883.700728712048	860.816	847.902	877.502
Positive	883.771669682787	883.768301076232	883.773576665043	990.68	983.257	1004.938
Positive	884.700476672339	884.693623778401	884.702873004723	860.882	827.738	877.502
Positive	884.774887635362	884.764289032339	884.77667077733	990.5115	972.287	1003.72
Positive	885.71465569357	885.711618684395	885.717296176227	882.204	869.179	893.231
Positive	885.778328806614	885.776505506335	885.788658332708	991.156	983.257	1007.847
Positive	886.748784917951	886.746659113405	886.750611271809	911.605	908.308	918.243
Positive	886.78492622681	886.777146075575	886.786687623581	952.077	941.76	973.116
Positive	887.751801287855	887.748941282687	887.753780876983	911.688	904.313	918.243
Positive	887.78735447581	887.776886206449	887.78976951689	951.876	935.899	967.695
Positive	888.764080186041	888.751933246626	888.765846615716	868.889	843.163	878.902
Positive	888.763937316558	888.755792364366	888.768330223297	928.842	916.835	939.186
Positive	888.789952704508	888.787283159206	888.801718386444	951.672	940.1	958.907
Positive	888.800384845099	888.798542517026	888.802147872477	967.451	961.469	987.319
Positive	889.767187750328	889.757675772657	889.769525365285	928.7275	907.339	941.017
Positive	889.767622642569	889.76618002326	889.769106186083	869.179	849.527	880.143
Positive	889.803392526752	889.802059630255	889.805967680784	967.429	961.469	988.183
Positive	890.743747922884	890.740260807816	890.745495401181	853.602	824.213	871.939
Positive	890.77155581929	890.768680346618	890.775094789634	869.026	849.527	883.93
Positive	890.770702776141	890.768027027506	890.780807450797	929.103	917.143	948.494
Positive	890.780225846599	890.77754944498	890.78177662798	887.1135	874.827	900.888
Positive	890.816296771178	890.815168493354	890.818816756435	981.62	974.908	995.773
Positive	890.806489381443	890.805204345116	890.817363732528	967.208	955.309	974.278
Positive	891.682938085341	891.670150751938	891.684687405455	929.7	917.634	940.211
Positive	891.740348561971	891.727310477824	891.742132420886	951.817	933.947	956.543
Positive	891.783531359582	891.780198706346	891.786128318602	887.253	874.827	911.789
Positive	891.819343893063	891.814295303796	891.821261136949	981.605	956.889	996.78
Positive	892.744075174758	892.742664288515	892.745725492318	951.831	948.948	955.553
Positive	892.758842531442	892.747887853705	892.760389935221	871.227	837.777	885.775
Positive	892.787134342732	892.785420843652	892.789031548685	887.198	874.827	903.392
Positive	892.82266566792	892.821469615496	892.831430526224	981.598	973.337	988.589
Positive	892.83224471707	892.825579438632	892.833727634483	996.184	990.271	1005.158
Positive	893.699081600829	893.682251187819	893.700910525618	945.2965	925.689	954.065
Positive	893.75597723814	893.754592964601	893.758185209486	967.395	962.489	975.439
Positive	893.763030333392	893.7554855796	893.764800323232	871.5835	851.257	885.775
Positive	893.790260175696	893.787653092388	893.796335579062	887.201	874.827	901.06
Positive	893.834800957091	893.824052529857	893.837547595986	995.29	974.908	1003.87
Positive	894.700915409537	894.698529447675	894.703584149843	945.281	942.66	959.895
Positive	894.754045889702	894.739854874678	894.759375600806	922.8535	898.861	939.734
Positive	894.758687275604	894.757366843238	894.760942636557	967.295	962.489	975.439
Positive	895.715268146528	895.702048794657	895.717527275098	960.604	943.073	969.382
Positive	895.735384905943	895.726929002672	895.741654090276	887.44	851.448	916.105
Positive	895.771457395179	895.759805976454	895.77336869001	981.56	962.489	995.614
Positive	895.756946040919	895.754578762637	895.759452836941	922.9045	913.128	933.146
Positive	896.738884647545	896.731040272974	896.750849634666	887.436	862.921	911.577
Positive	896.769296713938	896.753478615224	896.771042862851	936.2125	911.134	952.889
Positive	896.774718098516	896.764441428595	896.776596903512	981.83	967.382	989.332
Positive	897.771985952817	897.752376086797	897.774559557673	936.227	908.736	947.732
Positive	897.778226469538	897.776287088648	897.786931095663	981.9205	974.908	987.467
Positive	897.78730820375	897.776429935264	897.789073767089	996.874	989.002	1003.58
Positive	898.784576341704	898.770714171415	898.786250485952	945.534	936.233	982.241
Positive	898.773591365933	898.767391007483	898.775768772519	929.839	923.532	936.009
Positive	899.786528708407	899.770184761744	899.789197471147	945.085	924.739	970.805
Positive	900.799882551758	900.787811926151	900.801663972375	960.5615	952.889	974.668
Positive	900.789357581265	900.777104123815	900.79269559332	945.282	927.372	952.866
Positive	901.724561616305	901.714853062623	901.726523699682	936.244	912.046	946.679
Positive	901.802202687993	901.789479743181	901.805652398287	960.483	950.513	980.184
Positive	901.792208233495	901.789626222607	901.795281888055	945.289	941.888	950.402
Positive	902.728072697957	902.718197887948	902.730032010014	936.24	911.619	946.491
Positive	902.743724294384	902.739905079234	902.74490957572	862.327	857.9	882.031
Positive	902.804854906103	902.792186862079	902.807373580277	960.4685	941.888	969.382
Positive	902.815645861852	902.81449460426	902.817496239496	975.269	968.694	983.317
Positive	903.739963606099	903.730037334939	903.741934469743	946.539	926.867	962.291
Positive	903.807991756539	903.805885279798	903.811107590075	960.563	955.3	969.382
Positive	903.818223308844	903.816968834426	903.820243187519	975.259	968.694	983.317
Positive	904.589795632927	904.588633016928	904.591479254234	458.139	444.959	500.804
Positive	904.743337265179	904.731971292198	904.745113028188	946.994	928.725	962.291
Positive	904.759153457623	904.751797670885	904.760861481914	864.195	826.5	873.414
Positive	904.821076108757	904.810029288152	904.823386235465	975.203	966.402	983.317
Positive	904.811997397072	904.809568332794	904.81446138715	960.56	957.023	963.863
Positive	904.831848905211	904.827835021108	904.833889668314	990.268	982.212	1013.24
Positive	905.593470880589	905.592447238075	905.594960476608	457.892	444.959	486.799
Positive	905.754749105939	905.742167650953	905.756768981397	961.564	941.918	970.556
Positive	905.762422750828	905.752834981395	905.764154781423	864.2745	826.086	875.164
Positive	905.823924760472	905.822175814362	905.82659137193	975.257	968.694	983.317
Positive	905.834907540571	905.833531879712	905.837149710991	990.268	982.212	997.35
Positive	906.597384732892	906.594608187648	906.599438052135	458.56	444.959	486.799
Positive	906.605229824762	906.602650557741	906.606601719213	512.304	499.405	542.143
Positive	906.758183027432	906.751928315087	906.761309467088	961.726	951.433	970.754
Positive	906.7750602009	906.765433421837	906.776680201143	882.3395	873.695	907.779
Positive	906.837768820627	906.826798595048	906.848112919481	989.714	971.569	1000.889
Positive	906.847940413938	906.845593138068	906.849969926977	1005.1865	1002.108	1013.67
Positive	907.609532230548	907.600074978268	907.611464316022	512.3575	486.571	541.892
Positive	907.699525495962	907.694100185926	907.702891759708	845.656	827.738	868.171
Positive	907.771088260563	907.76304905265	907.775568149777	976.8395	968.617	995.651
Positive	907.769495727675	907.767201598549	907.776292237794	864.319	842.073	880.258
Positive	907.778404469399	907.776918121042	907.780154290118	882.289	867.712	906.699
Positive	907.842021127346	907.839005535733	907.85176784886	990.95	986.439	1012.31
Positive	908.77456025894	908.765575955494	908.776307022868	976.755	962.705	997.564
Positive	908.781566381667	908.77128781334	908.78921112578	882.394	869.179	911.4
Positive	908.790790488855	908.789330918015	908.792457029294	901.128	892.212	907.508
Positive	909.714725291767	909.704987192225	909.718589832683	863.7835	827.636	894.572
Positive	909.784587369136	909.782754205495	909.789037652487	882.332	867.712	894.168
Positive	909.786803756995	909.776787565082	909.789393602745	990.213	972.62	1009.68
Positive	909.793881037794	909.789650101527	909.796641387735	900.779	893.017	907.508
Positive	910.716763033133	910.710354350668	910.71931903631	864.1695	841.177	886.211
Positive	910.783526210382	910.772755995093	910.785492691207	946.138	928.631	954.844
Positive	910.790560288141	910.780012784828	910.792773766004	990.4995	973.452	998.26
Positive	910.787472909235	910.785525886889	910.790923423905	882.366	867.712	892.116
Positive	911.719453305905	911.714741925501	911.726277313302	864.1475	842.073	880.258
Positive	911.730579490088	911.72697612581	911.751413471026	882.034	867.712	901.587
Positive	911.793838063647	911.792340990865	911.803353342886	990.6025	983.257	1000.889
Positive	911.803122904615	911.799215225819	911.805072530021	1005.238	1001.426	1009.88
Positive	912.731982542921	912.727600250661	912.734568325522	882.59	869.179	894.168
Positive	912.76444265728	912.754152276203	912.767724660166	912.51	894.524	923.707
Positive	913.765995793869	913.763106723146	913.769564621369	912.531	909.83	918.871
Positive	913.797315858247	913.794099327203	913.805725366887	951.8625	944.795	966.228
Positive	914.778856593744	914.767443468199	914.782276546964	929.523	916.93	938.932
Positive	914.815899606208	914.807055371539	914.81829355624	969.176	955.507	980.891
Positive	915.781563986998	915.766393541343	915.784030690795	870.847	847.19	882.911
Positive	915.78134684026	915.771227707094	915.783870764351	929.485	912.115	937.598
Positive	915.782540459795	915.779615925111	915.788576613968	892.816	883.086	908.789
Positive	916.795760580344	916.789388657398	916.797369389157	888.438	870.599	899.241
Positive	916.83191531714	916.830546364457	916.83470857823	982.5065	975.958	996.961
Positive	917.79637903459	917.790697517171	917.799583908007	888.25	873.92	898.856
Positive	917.831417284074	917.818020449708	917.836158066688	981.757	967.443	995.599
Positive	918.774798257318	918.764484429004	918.77668980945	873.599	834.109	887.634
Positive	918.799348067431	918.794836294342	918.806152901856	887.943	874.827	896.851
Positive	918.81088438652	918.805634855631	918.81330340409	907.305	898.705	916.614
Positive	918.84857842264	918.839538332942	918.849660467623	996.359	983.123	999.321
Positive	919.778740112871	919.776814247888	919.801706439288	875.055	856.921	898.856
Positive	919.814095772711	919.80191072546	919.816419087049	907.196	895.251	917.303
Positive	919.850214944054	919.836207635231	919.851732017337	996.102	972.198	999.33
Positive	920.769572207397	920.765912375723	920.77386807433	928.623	921.173	939.798
Positive	920.791410065386	920.78963565289	920.812554088282	890.812	879.82	912.095
Positive	921.750636930467	921.740701245259	921.752489257403	889.495	868.211	904.517
Positive	921.772163034642	921.751875479189	921.776626410251	926.9055	905.356	941.98
Positive	922.754360480533	922.75207219289	922.756268959832	889.473	878.074	903.361
Positive	922.784623725499	922.764334039246	922.78659034024	939.1415	911.78	955.072
Positive	923.758982451289	923.756809598445	923.762824449935	889.412	879.82	908.54
Positive	923.787312684652	923.768629096925	923.789272701484	938.6825	921.304	955.072
Positive	923.766720200884	923.764448071744	923.773812779241	907.093	898.705	918.634
Positive	924.769984152085	924.759313797449	924.772083260125	906.845	885.942	917.196
Positive	924.800276664413	924.78929311966	924.80348445932	953.5105	937.05	976.605
Positive	925.688357653022	925.686122667068	925.690252287803	863.824	841.177	879.338
Positive	925.745918208644	925.74402269351	925.747684040363	891.7195	881.568	901.707
Positive	925.761559162077	925.749858970806	925.76403489986	990.626	973.887	999.468
Positive	925.802562597105	925.789612652532	925.80498491274	952.7705	934.218	969.912
Positive	926.692094635889	926.690348611972	926.694690978074	863.581	840.197	878.418
Positive	926.727916035178	926.72682744215	926.731318759369	928.1735	920.092	935.83
Positive	926.815724732316	926.802077130194	926.817791463673	965.04	944.262	989.395
Positive	927.704017643074	927.690442655808	927.70595878786	881.986	860.701	894.168
Positive	927.740085311734	927.729130337096	927.74409550396	937.519	920.185	951.197
Positive	927.818185424535	927.806863705559	927.820804789396	965.947	952.331	991.33
Positive	928.707665042717	928.705472616576	928.709938705062	882.289	869.501	894.168
Positive	928.743361009746	928.736739428566	928.746307899848	937.658	930.476	947.905
Positive	928.759435924286	928.753300233358	928.762820715614	849.0775	819.198	863.784
Positive	928.831380015364	928.82999279575	928.835873848282	977.894	970.753	993.946
Positive	929.755734000722	929.745737693041	929.757922259426	953.049	945.299	962.291
Positive	929.761343383408	929.754923743682	929.763833406132	848.618	818.227	863.784
Positive	929.829883869068	929.818128964883	929.836345520776	976.6815	955.3	990.849
Positive	930.758976525269	930.747260360179	930.76139309451	952.954	936.234	961.722
Positive	930.774692244261	930.76405377903	930.776365968596	866.327	854.405	878.006
Positive	930.83164951653	930.815017320527	930.837189628308	976.755	959.511	984.461
Positive	930.847498586485	930.844417023121	930.862189620628	989.7165	975.439	1006
Positive	931.762663045091	931.760513114603	931.773465860273	953.6205	950.483	973.12
Positive	931.776710062065	931.766722139656	931.778883323188	865.964	826.637	878.006
Positive	931.846693616099	931.83151757496	931.851393125605	989.7555	968.694	1004.147
Positive	932.779875267083	932.773143292444	932.789161398557	866.2145	841.081	885.075
Positive	932.79045659305	932.789288475532	932.792047306721	883.719	870.97	895.095
Positive	932.848265368626	932.829866621888	932.851114378938	990.3405	974.613	997.57
Positive	932.863825455257	932.851791806355	932.865567241671	1004.391	989.551	1012.31
Positive	933.715262416873	933.710576325125	933.720094916169	848.866	819.198	877.364
Positive	933.783349780059	933.777680737408	933.789064487714	865.7675	843.938	883.966
Positive	933.79214620745	933.789289273759	933.794545484457	883.5225	857.983	895.095
Positive	933.865086569237	933.852042047669	933.867936271536	1004.504	985.352	1007.36
Positive	934.794413555793	934.782751534087	934.801353004521	883.123	845.195	896.722
Positive	934.806457737684	934.802977760258	934.808114745129	902.0965	893.062	921.705
Positive	934.879500483783	934.876915628546	934.881678998055	1019.21	1013.01	1025.89
Positive	935.809688065363	935.798483825611	935.811464756424	902.043	892.765	918.98
Positive	935.797361167349	935.792696862256	935.802363437331	882.932	869.179	892.116
Positive	936.812510632561	936.801798588582	936.822928353707	901.773	879.796	921.851
Positive	937.746007747452	937.740520165405	937.750001181465	884.0345	866.154	906.17
Positive	937.818740598376	937.807474939278	937.820572478919	1004.329	988.73	1007.98
Positive	937.816103082308	937.812755995416	937.826765190862	902.106	896.744	920.932
Positive	938.746264255212	938.737154488111	938.750853675744	884.875	872.761	906.181
Positive	939.761985804884	939.751898461554	939.776351279068	902.159	884.603	917.349
Positive	940.762163785878	940.751839882834	940.776744315583	902.491	873.257	912.559
Positive	943.806863689084	943.804696268024	943.814458661358	889.594	877.483	904.735
Positive	944.769559986124	944.767505749262	944.771575049658	915.967	912.417	926.799
Positive	944.810391949281	944.791774992402	944.813784581583	889.432	878.074	899.814
Positive	945.751075677796	945.745050633528	945.763969702761	895.33	877.469	910.49
Positive	946.785013271924	946.776951327633	946.787267572621	930.853	914.627	939.342
Positive	947.786002401294	947.764535841186	947.788993666735	930.48	897.378	940.211
Positive	948.799767585912	948.789289222482	948.801784629449	946.0425	929.47	952.151
Positive	949.800840002915	949.789337234317	949.804562799539	945.131	929.258	951.595
Positive	950.815596728876	950.801905947797	950.818531893254	952.9735	937.21	963.991
Positive	951.739672057229	951.729394828568	951.742641423804	930.96	911.938	937.02
Positive	951.815421628691	951.801890913837	951.819922023615	952.773	934.955	964.107
Positive	955.735531161527	955.723447254469	955.738229624086	901.907	880.953	907.779
Positive	956.789591230772	956.776813616594	956.793116241258	884.683	853.874	907.601
Positive	957.786401183351	957.778786454987	957.793370329737	865.6765	850.586	875.757
Positive	958.803852647197	958.789295728167	958.808052919512	891.591	872.827	925.563
Positive	958.879269504999	958.864371951417	958.881892138021	1004.3865	986.117	1013.55
Positive	959.801856889128	959.790927444129	959.808897261786	883.975	847.595	897.386
Positive	959.879599390921	959.867499311926	959.882866687975	1004.4545	985.352	1010.95
Positive	960.80496660021	960.803319937324	960.814236077588	884.0445	858.871	909.898
Positive	960.894217712506	960.878977671834	960.896441170619	1017.785	997.064	1023.44
Positive	964.780925050719	964.777615432004	964.782537972933	811.662	782.409	836.819
Positive	991.671109807433	991.669595039439	991.672990829131	86.3113	74.2416	92.5722
Positive	992.674605679811	992.673072049566	992.676473199734	86.3035	74.2416	92.3294
Positive	993.677448000852	993.675525392994	993.679607975587	86.25155	74.9059	92.3294
Positive	994.679624013621	994.677383739842	994.682393397836	86.30015	84.952	91.9428
Positive	1013.65312827684	1013.65153931416	1013.65521169826	86.32495	74.2416	92.5722
Positive	1014.65656830834	1014.65490975596	1014.65845299274	86.3226	74.2416	92.7903
Positive	1015.66054920026	1015.65745396268	1015.66893520865	86.33815	79.8932	95.1252
Positive	1017.6867987931	1017.68306958564	1017.68851552596	89.9637	84.9547	94.4923
Positive	1039.66897879471	1039.6666666337	1039.67110538575	90.1907	77.1283	95.7174
Positive	1043.70191133862	1043.69970539292	1043.70443739459	91.1799	81.6556	96.3759
Positive	1049.7408035803	1049.738153071	1049.74357534445	122.04	118.411	124.783
Positive	1184.84382889156	1184.8388350493	1184.84620857029	453.566	449.831	457.565
Negative	99.924437987633	99.9243415455483	99.9245897816423	1129.15	1103.04	1153.98
Negative	100.932264551419	100.932161594358	100.932432053559	1128.01	1116.06	1145.96
Negative	102.955468460768	102.947355887833	102.9556468777	379.4505	360.509	384.769
Negative	102.955494124143	102.947601637629	102.955650711566	964.3515	950.282	989.791
Negative	104.952528334151	104.95243306373	104.952704180531	379.227	362.31	384.479
Negative	104.952558147812	104.95244060823	104.952726893866	970.996	947.967	985.766
Negative	112.984311500104	112.984136630696	112.998128497558	41.5033	20.5807	60.2545
Negative	113.924967054293	113.924849497692	113.925146157971	1129.1	1120.59	1145.96
Negative	113.987629244909	113.981935225908	113.990043489448	41.7005	35.634	61.3549
Negative	113.987650135535	113.981908111577	113.99019623828	381.191	349.413	411.333
Negative	114.932841173463	114.932642274092	114.935123674791	1129.12	1116.06	1145.96
Negative	114.988628769983	114.985274258228	115.002536043582	380.692	358.244	423.672
Negative	117.927350901265	117.917632987691	117.935261603418	1128.02	1090.62	1145.96
Negative	127.036462103184	127.036285689192	127.036712613135	381.305	360.509	385.298
Negative	127.036473312377	127.036339307244	127.050141045557	971.876	965.384	999.184
Negative	128.034072510768	128.03388968176	128.034283734948	35.9837	30.6727	37.7027
Negative	128.95833206685	128.958208708253	128.958542556035	42.9962	36.3413	46.0841
Negative	129.974551870331	129.974343151054	129.974805440582	863.2765	857.216	878.394
Negative	129.974582050805	129.974455633315	129.985073685931	972.321	962.817	1005.46
Negative	129.974597247929	129.974462652151	129.988243299535	940.708	917.891	942.733
Negative	133.990569424461	133.990433357601	133.990778830414	179.208	162.239	196.258
Negative	139.005862615761	138.999942473219	139.013736638559	379.758	353.9	396.554
Negative	140.009248056761	140.009089428778	140.009496042356	379.922	361.452	389.832
Negative	150.000813592702	149.985494316283	150.001040391499	92.8696	88.6806	111.412
Negative	150.885517789872	150.885294170291	150.885743475018	35.9943	30.6727	42.3464
Negative	152.882569101142	152.882359415326	152.882809898938	36.0569	30.6727	42.3606
Negative	154.879630144324	154.879401905154	154.87989409488	35.9919	30.6727	37.7066
Negative	154.995181755098	154.992389067602	155.008919720396	381.2365	352.157	435.371
Negative	157.01075370938	156.995332276255	157.013503198355	381.284	357.084	416.639
Negative	157.01075704276	157.010462805155	157.024411472974	971.6775	963.032	999.197
Negative	157.01075967346	157.010580930732	157.024385646666	956.027	919.07	961.393
Negative	158.910729542328	158.891998438462	158.910979064537	1128.01	1114.06	1144.97
Negative	160.84097871033	160.840777914635	160.841195518523	35.2168	18.1658	50.85
Negative	160.910396255085	160.910209568878	160.914015204404	1128.01	1096.45	1147.8
Negative	162.838098036696	162.837891520391	162.838352321618	35.2361	18.1658	50.85
Negative	163.111093595123	163.110360312366	163.111437660211	114.071	111.548	127.631
Negative	164.835146988289	164.83496319065	164.83542609984	35.2178	34.223	50.3709
Negative	167.020057012874	167.008875186651	167.020290775249	36.43335	28.7462	38.6911
Negative	167.876561886303	167.876375150132	167.87682514258	1128.01	1116.06	1144.97
Negative	169.876458122014	169.873332350486	169.876783999878	1128.01	1102.32	1160.9
Negative	171.873336898478	171.870226521427	171.877673768861	1128.01	1116.78	1149.05
Negative	171.985385121715	171.985193747198	171.988012335813	379.554	350.329	396.085
Negative	172.990460930569	172.984663518393	172.990710976077	36.4401	34.6581	44.6509
Negative	174.955169852865	174.954960053607	174.955417214974	380.015	352.319	403.701
Negative	180.972129840691	180.971847106104	180.986050217781	40.6534	17.0558	56.2731
Negative	180.972309693924	180.9720650853	180.980720279421	380.5485	361.452	405.336
Negative	180.972238612582	180.972009974662	180.985849736452	971.1845	951.088	996.83
Negative	185.117462683951	185.11726471042	185.117772945966	47.7142	42.247	63.3613
Negative	186.768368079984	186.768156396057	186.768832097555	390.967	379.249	394.028
Negative	187.006279037756	187.005733165258	187.027239802751	36.48925	17.0558	39.4485
Negative	187.133129138637	187.132931789989	187.133436351284	50.617	44.5473	69.7112
Negative	188.009614238659	188.001485799942	188.010010241955	36.5162	28.2056	49.2475
Negative	192.928085886287	192.927900358791	192.928434348931	380.358	360.509	385.374
Negative	195.374968170434	195.374760435391	195.375277761296	114.934	112.581	116.748
Negative	195.810226165477	195.809901574788	195.810537971557	33.9222	18.1658	46.551
Negative	197.807218725194	197.806900361781	197.807550885367	33.9332	18.1658	46.551
Negative	199.804245117499	199.804042544648	199.82284391625	33.8534	17.6924	46.551
Negative	200.517060379524	200.516844859422	200.51747106427	435.4905	432.764	459.149
Negative	201.020988549166	201.004473350704	201.021360410515	544.456	530.56	575.247
Negative	203.001316433827	203.001041409872	203.001610742978	36.4499	32.3958	49.2919
Negative	206.517128346457	206.516842310612	206.517775146763	416.487	414.1	438.601
Negative	207.524968783736	207.524769169148	207.525322852587	582.099	578.318	613.344
Negative	208.844625893744	208.844341138172	208.844978552327	35.9859	30.6727	47.5545
Negative	210.841721376122	210.841408069041	210.842064372399	36.02	30.6727	48.9555
Negative	211.133375285587	211.133095839098	211.13373513175	49.78205	45.6181	64.1079
Negative	212.001780910482	211.980608798952	212.002153026987	36.0035	25.9349	62.3188
Negative	212.838805936273	212.838515473857	212.839177892313	35.9518	30.6727	59.1236
Negative	215.032233503867	215.03191489443	215.032580484346	35.9837	30.6727	38.6411
Negative	216.035551572565	216.018220643841	216.035921841244	35.9919	30.6727	52.6861
Negative	217.029267521805	217.017425158813	217.037296321719	35.98705	30.6727	51.7984
Negative	218.032604443675	218.032284606448	218.033009580702	36.0121	30.6727	63.5032
Negative	226.965620380787	226.965331921856	226.966061536348	379.6745	361.244	384.694
Negative	227.201253893487	227.200934503754	227.201829949732	121.5215	118.97	134.568
Negative	230.012468325767	230.012232913621	230.012818094123	34.8536	29.6817	73.4309
Negative	230.048678589183	230.048462386302	230.049061904224	971.576	962.964	1005.46
Negative	231.021375605982	231.015906871107	231.021980938275	48.7301	34.81	68.7518
Negative	233.018498339074	233.018220314331	233.018879682253	48.7593	43.6415	50.8324
Negative	239.09223691679	239.09183488842	239.092663336712	45.5485	39.562	68.5767
Negative	239.949110299149	239.948900545393	239.949476129394	971.959	963.033	999.012
Negative	239.949111380441	239.948881506498	239.949480252325	955.577	933.788	961.05
Negative	241.091607408782	241.091284855351	241.092037461011	44.2609	35.607	59.8081
Negative	241.180703469083	241.180317291427	241.181126164048	65.72835	59.21	67.4768
Negative	242.943285463759	242.943019718163	242.943709178892	379.586	360.509	386.058
Negative	248.960288912419	248.959920595649	248.960674083343	40.7544	34.3688	61.4123
Negative	248.960339395578	248.960101053258	248.960731484533	971.21	949.143	994.329
Negative	248.960268057051	248.959889092563	248.960750844134	863.0045	857.216	875.221
Negative	250.144690944886	250.144521637689	250.152595697856	72.0075	62.0724	73.0821
Negative	253.217267156886	253.217048035337	253.217712819259	128.457	125.799	152.569
Negative	255.232915941355	255.232656433874	255.233323558405	174.05	161.001	179.253
Negative	255.232587082737	255.231863299195	255.23321794227	81.7466	77.0054	86.8636
Negative	256.236257842691	256.235967680435	256.236716051077	174.1315	161.001	194.748
Negative	257.175816345483	257.17544593242	257.176392784506	49.45355	44.22	51.6168
Negative	257.239503676274	257.239108900586	257.24006271485	174.033	162.204	177.688
Negative	264.836855571139	264.836566012518	264.837455649155	77.126	71.7143	79.3361
Negative	266.80394594841	266.803586613296	266.804391132803	35.99915	30.6727	47.6291
Negative	267.123925552954	267.123555218747	267.124439075943	51.77095	46.551	70.9849
Negative	268.127284542148	268.103800198468	268.127730745977	51.7567	38.2037	53.4924
Negative	268.801024184578	268.800652628244	268.80144730218	36.0035	30.6727	48.3832
Negative	270.798096098999	270.797703965746	270.798612866058	35.9943	30.6727	46.6456
Negative	271.228026188481	271.227667753631	271.228516556749	113.649	100.427	116.816
Negative	272.231359934128	272.231035175304	272.231848118113	113.79	103.0076	128.587
Negative	272.795175332854	272.794829765089	272.795632021524	35.95675	30.6727	54.7206
Negative	277.18434665325	277.184047558345	277.184805082298	379.84	360.509	384.694
Negative	277.217406321407	277.216980371533	277.218268866194	112.202	109.639	132.9
Negative	279.12389807397	279.121605172753	279.124322709537	47.04685	44.1839	49.5675
Negative	279.233090635172	279.232743041272	279.233614089048	139.156	135.945	176.194
Negative	280.23644403503	280.236082705624	280.23700373141	139.211	135.703	174.826
Negative	281.248749061591	281.248468902002	281.249191857962	179.552	167.496	186.881
Negative	281.239774174252	281.239324481117	281.248119772599	139.277	135.703	155.722
Negative	282.252096028138	282.251806899049	282.252601576083	179.573	167.496	207.244
Negative	283.070649921567	283.070302622575	283.071020880725	100.5194	98.7768	102.046
Negative	283.17060131159	283.170216855093	283.171021574126	78.07345	76.6833	79.2815
Negative	283.228062040008	283.227791544046	283.228573073773	137.47	127.95	144.887
Negative	283.264426804891	283.264155659179	283.264927320934	227.863	217.693	252.349
Negative	283.25535411758	283.255063158688	283.255899697076	179.625	167.85	185.624
Negative	284.267780030936	284.267487594247	284.268309120968	227.865	217.693	234.171
Negative	285.207389678802	285.206890777301	285.208046882424	59.2688	55.3202	65.9947
Negative	285.243831344452	285.243442295852	285.244400683174	136.886	128.535	141.714
Negative	291.200199905814	291.199905683319	291.200667067191	379.817	360.509	385.349
Negative	291.196753524926	291.196311003523	291.199983419381	58.5051	54.4634	75.483
Negative	293.212542074319	293.21208647897	293.213123635357	64.408	55.5323	86.4835
Negative	293.859778469801	293.859485361011	293.860332888138	55.0323	50.4158	56.9808
Negative	294.215903578864	294.215455632896	294.216405824313	64.4884	55.5323	80.3995
Negative	295.227928563217	295.227465276389	295.228495771804	64.3935	61.0589	70.9191
Negative	295.227912937939	295.227457180675	295.228598198364	86.36195	84.1374	106.119
Negative	296.231266098019	296.230834960938	296.231969142372	64.37515	61.0589	66.2583
Negative	297.15303729568	297.15275603087	297.153548960405	379.6935	360.509	385.349
Negative	297.243672903302	297.243244900623	297.244270800312	108.7605	94.3453	147.227
Negative	297.243615120912	297.234084370945	297.244076594015	69.7514	62.455	87.7271
Negative	299.25937182322	299.258983928735	299.259904442954	164.161	152.407	182.375
Negative	299.919248324016	299.918944753819	299.919736444731	1123.58	1111.08	1141.01
Negative	299.919257528577	299.918954951882	299.919734293055	964.518	938.638	999.012
Negative	300.262745653414	300.262306579544	300.26339012885	164.083	148.752	174.788
Negative	301.217453489049	301.217054086649	301.218103048144	73.48395	61.9961	79.2717
Negative	301.217517327941	301.21706398854	301.218050742822	103.964	101.7952	107.378
Negative	303.233180432528	303.232897249363	303.233706300879	129.7825	126.236	137.398
Negative	304.236538186753	304.236217643925	304.237118635495	129.7865	126.236	153.415
Negative	305.175910417134	305.175585379909	305.176525741883	77.1385	74.7371	79.2888
Negative	305.215788299918	305.215354103204	305.216379668269	379.866	360.509	384.694
Negative	305.23979081183	305.239526877816	305.24044903637	129.811	125.799	138.742
Negative	305.248869005417	305.248624241322	305.249412744849	153.644	147.842	161.49
Negative	305.248927704685	305.248600144056	305.249376536276	168.619	162.594	180.439
Negative	306.919322627007	306.919020749255	306.919805331677	983.959	976.991	986.009
Negative	307.084863796934	307.079511074943	307.098218953187	45.8623	39.562	66.092
Negative	309.11931640643	309.112775227116	309.120085983362	38.3847	37.565	45.957
Negative	309.280169310187	309.279811356067	309.280729513314	231.757	223.377	245.156
Negative	311.168844740837	311.168544511352	311.169324295628	379.257	360.509	389.373
Negative	311.223021628029	311.222573420434	311.223569075545	64.059	47.1836	81.7136
Negative	312.172310618142	312.17190970834	312.172830884352	379.866	360.509	385.349
Negative	312.226392289908	312.225941328341	312.226975905909	64.29345	46.551	66.2583
Negative	313.119626310536	313.11913746674	313.120124096092	42.9817	36.5953	47.2874
Negative	313.238595532582	313.238158404128	313.239108318541	115.077	112.723	118.818
Negative	313.238705781215	313.228781807974	313.239250636682	74.5713	51.5855	88.337
Negative	314.123035646552	314.122665603863	314.123665424182	43	36.5953	46.5784
Negative	316.947891506604	316.947559271655	316.948372196605	1128.01	1116.06	1144.97
Negative	316.947877726039	316.947438507381	316.9483528352	41.01345	34.648	44.9155
Negative	316.947920886315	316.947633565003	316.948432688922	971.26	953.743	992.196
Negative	316.947833544486	316.947361001856	316.948426523595	863.699	857.002	870.23
Negative	316.947955258875	316.947703108961	316.948441736207	179.485	164.71	183.865
Negative	317.058575308786	317.058367067125	317.05905968536	48.7447	43.627	65.6773
Negative	317.212271761277	317.211776852297	317.212868201574	62.6514	49.2546	66.3238
Negative	317.212272394654	317.211818425058	317.212851051453	76.75405	74.574	78.25
Negative	317.951333094299	317.950929756566	317.951802597634	1128.01	1116.06	1149.06
Negative	317.951376596725	317.950984248663	317.951894986276	964.2135	953.563	987.019
Negative	318.215614435947	318.215189706688	318.216132887009	63.17615	56.549	66.2315
Negative	318.215593382074	318.215296497077	318.216181638285	76.6587	74.7371	78.1632
Negative	318.952241981992	318.951836899234	318.952951388474	1128.01	1104.64	1144.97
Negative	318.952229164989	318.951865194978	318.952786618305	964.1745	926.958	995.609
Negative	319.055663822912	319.055412624313	319.062632305375	48.7593	43.627	70.282
Negative	319.22786765509	319.217998714388	319.228495298004	70.1582	55.3202	86.5019
Negative	320.231221452776	320.230701219926	320.23188227757	70.1908	65.92	86.529
Negative	321.243409100253	321.234425002801	321.244274452003	71.3063	67.4331	80.5928
Negative	322.246795923941	322.246298408963	322.247615322146	71.2886	69.7134	73.0821
Negative	323.220551474157	323.220052333408	323.221231177062	173.8435	161.922	177.547
Negative	323.259093949591	323.249587909612	323.259874282132	78.2659	69.559	89.8255
Negative	325.18434118613	325.18403893371	325.184829964305	379.048	347.596	424.237
Negative	326.18786732759	326.187103271484	326.18848774478	379.919	360.509	385.349
Negative	326.759608132002	326.759200270272	326.760107991658	35.9275	30.6727	48.6701
Negative	327.233090831851	327.232664377902	327.233708911313	118.705	115.73	124.972
Negative	328.236451635362	328.236023780526	328.237043779546	118.749	115.73	139.576
Negative	328.756680180485	328.75637017668	328.757172208571	35.9165	30.6727	53.1262
Negative	329.248859706893	329.248546130006	329.249364645027	149.6625	144.622	155.817
Negative	329.24882222886	329.240475325951	329.249354746934	135.821	117.119	140.562
Negative	331.264505933742	331.2641601693	331.265095295761	171.371	161.196	175.381
Negative	332.922022254526	332.921578089248	332.922541013576	42.288	35.634	45.4518
Negative	333.207297887866	333.205003001721	333.220636470073	49.26795	42.247	75.8629
Negative	335.222967770519	335.222527031056	335.223526428202	50.60125	45.55	59.0002
Negative	335.222927810928	335.222088988893	335.223542103245	67.4049	61.4123	85.2937
Negative	336.226329014278	336.225869429855	336.226908275052	50.6115	45.55	60.4277
Negative	336.226272592522	336.225858570542	336.227036619488	66.9506	62.1412	78.2075
Negative	337.23861631301	337.228832007812	337.239282403285	51.3061	44.5473	61.9125
Negative	337.238633309499	337.238178124496	337.239287750738	70.4388	64.501	75.7778
Negative	339.199879563671	339.199555577463	339.200388526824	379.681	360.695	393.78
Negative	339.232921350866	339.232370988917	339.233460066946	114.189	111.548	127.478
Negative	340.236240529293	340.218491628413	340.236763262451	114.149	107.984	117.101
Negative	341.212197067382	341.211701563768	341.213131621107	63.24775	59.7156	78.6246
Negative	341.239446218914	341.239055928125	341.240095110941	114.127	111.548	129.39
Negative	341.269881045222	341.269516289606	341.270605848772	99.82855	97.3992	104.246
Negative	343.227843513612	343.227296177632	343.228763908206	65.94735	61.7115	76.9218
Negative	344.231201206515	344.230654863732	344.232183930022	65.93375	61.7115	100.8434
Negative	345.243485963683	345.234079141425	345.244499458892	68.3524	64.8477	79.736
Negative	345.243515207849	345.242929362552	345.245164949241	88.93365	79.8636	121.534
Negative	346.246802071891	346.237173092843	346.247491753071	68.06465	65.7163	80.7652
Negative	347.220437984549	347.219809892929	347.221026684826	139.0225	135.703	155.866
Negative	347.259119858989	347.258555046347	347.259842962611	79.4416	76.9349	81.9775
Negative	349.235841660694	349.234333103309	349.236493360353	179.532	160.887	203.97
Negative	351.217754745926	351.217306068403	351.218363501475	47.7952	42.5537	62.7487
Negative	352.221135854525	352.220700993352	352.221721474752	47.8371	42.5537	64.1104
Negative	353.142761514824	353.14223020185	353.143313459682	128.6125	126.204	137.526
Negative	353.188616752324	353.179327454487	353.20091401873	63.6923	45.8271	84.073
Negative	353.212415301456	353.208167447052	353.2134998616	76.9841	75.7985	99.7865
Negative	353.23345524284	353.23300626313	353.233928126846	48.8157	43.2317	71.309
Negative	355.15844884991	355.158097660924	355.159032703672	174.0785	161.608	192.749
Negative	357.207200450624	357.206717486781	357.208052281519	49.2968	39.3364	57.7743
Negative	357.219954821895	357.219070482604	357.23986713428	71.283	52.1329	95.9697
Negative	358.205327624858	358.204699047201	358.224120201984	70.9199	54.5888	75.6421
Negative	359.222932325505	359.207360509142	359.223506758996	51.0538	43.5498	75.951
Negative	360.226327831553	360.219975863349	360.227120059044	49.5871	43.2317	72.2187
Negative	363.21548821089	363.214855717173	363.221706893695	64.3477	61.0589	77.9975
Negative	363.25435781768	363.240578463505	363.254842398048	52.90245	47.5545	67.0078
Negative	364.210744629779	364.207810514346	364.22681463899	139.271	105.12	155.587
Negative	365.269704673867	365.268994595892	365.270410730093	88.81055	83.544	110.837
Negative	367.227830173346	367.227420147964	367.228501338391	84.9686	82.9185	86.7327
Negative	367.264290153084	367.242997390079	367.264986049671	143.529	103.122	155.969
Negative	367.906651386358	367.906279465942	367.918760641814	1124.52	1109.32	1141.01
Negative	368.26773912216	368.267280902705	368.268377801774	144.114	139.53	166.888
Negative	369.228239708956	369.227693321327	369.22881148587	45.17595	39.562	64.1096
Negative	369.271011672699	369.270514970176	369.271663356323	144.066	138.847	153.565
Negative	371.199353916649	371.17829113155	371.199961120984	50.5982	36.5749	66.651
Negative	371.220187157102	371.218688964844	371.220929771403	129.795	122.818	155.163
Negative	375.21771397358	375.217220305521	375.218320204797	45.571	39.3967	67.1097
Negative	376.226014242644	376.220558116689	376.226787506281	59.7656	40.5532	72.4702
Negative	377.142869364267	377.142343962077	377.14357623071	109.5525	106.962	113.171
Negative	377.186665180011	377.186211283651	377.188942163628	69.5751	61.4698	74.5039
Negative	377.233448660414	377.221944283439	377.234085124555	49.8577	43.5498	62.3212
Negative	377.273271247627	377.272814649043	377.273812164461	382.8345	361.452	398.827
Negative	378.241584927476	378.240892789732	378.250388876851	73.7912	68.8029	108.74
Negative	379.158354929666	379.157277572163	379.159033984664	139.3455	136.288	162.47
Negative	379.156289403576	379.155685068072	379.157081241482	379.789	360.509	384.694
Negative	381.174073167443	381.173702406711	381.174622215761	179.736	167.496	204.076
Negative	384.935491004109	384.93510448002	384.9360628394	1128.01	1116.06	1144.97
Negative	384.935509252144	384.935148325407	384.936116460573	964.194	952.392	975.878
Negative	384.935541731311	384.935188295385	384.936114548676	983.947	978.279	988.356
Negative	384.935457890348	384.935091871185	384.936007838436	41.17695	34.8393	45.9167
Negative	385.93913349862	385.938648064861	385.952889996314	964.1775	953.649	975.608
Negative	385.939124246859	385.938700105104	385.952002846131	983.769	977.184	994.039
Negative	386.237342507621	386.226396888904	386.237997852585	59.8446	42.4079	79.3218
Negative	387.194431627118	387.194078947621	387.195237930987	48.02975	38.5871	62.5621
Negative	388.218867430602	388.218289731588	388.234412488161	69.601	58.1066	85.4126
Negative	389.23150678921	389.22036002702	389.233013535057	71.1566	61.6187	92.1576
Negative	389.246776701499	389.246176930414	389.247511390677	103.93	99.797	107.515
Negative	391.225670836648	391.203573038087	391.226411648783	79.391	77.0352	90.8052
Negative	391.243699982759	391.24303484895	391.245341856221	103.847	93.7806	106.924
Negative	391.285746906594	391.28514261876	391.286345360977	61.2795	49.7081	63.1721
Negative	393.172096680705	393.171540844513	393.172812146638	379.8275	362.31	385.349
Negative	395.1994348028	395.196460907827	395.20922054204	59.9784	42.5537	70.1632
Negative	396.200323443717	396.199760962334	396.201117147449	108.683	105.598	113.843
Negative	396.20280721423	396.20035207881	396.211946827776	60.2272	45.3767	64.4204
Negative	397.196427683601	397.195529989562	397.215454797212	60.6265	36.3568	71.3288
Negative	397.223680609461	397.215495504921	397.239359516465	49.2673	42.5537	70.8184
Negative	399.275332442172	399.253996408179	399.276092319134	104.23555	94.5309	106.924
Negative	401.291041341258	401.290494662483	401.291858801141	135.776	125.775	150.486
Negative	403.158416815428	403.158036060586	403.159086331668	129.816	125.799	137.398
Negative	403.163803994721	403.146914669819	403.164788787169	173.898	161.608	182.975
Negative	403.210290367679	403.209768391767	403.211057582448	49.885	44.5473	60.201
Negative	404.213617006016	404.212987413956	404.214324656212	49.8858	44.5473	52.2749
Negative	405.228480005667	405.227971141437	405.242243524252	59.6231	52.0835	65.0135
Negative	405.268429470861	405.267620155822	405.277876420971	128.63	123.245	145.64
Negative	407.207697967276	407.20723730322	407.208725542489	42.8997	36.5953	68.7723
Negative	407.22044360206	407.219610353296	407.239994304375	65.0094	53.5023	79.4431
Negative	409.19123103865	409.190732403997	409.21213176504	138.638	135.354	145.065
Negative	409.236199169086	409.235637043383	409.242337713287	80.634	68.565	99.8373
Negative	409.369081749565	409.368590251732	409.369846433285	204.717	194.938	219.249
Negative	410.239476459745	410.238342285156	410.252109980895	80.589	78.1758	110.901
Negative	411.193817173887	411.192089634122	411.202950679049	48.7801	42.7629	58.1931
Negative	411.215436819009	411.203190570645	411.226834250812	65.2535	42.8509	82.909
Negative	411.384630337367	411.384123152051	411.385361539862	243.45	237.523	262.262
Negative	413.246689520639	413.23099623075	413.247697762931	97.4647	87.7024	100.583
Negative	415.208143418494	415.1916610393	415.208829005682	138.684	125.825	145.64
Negative	419.257147879537	419.242354245514	419.257783963994	109.176	96.7174	112.837
Negative	421.223310749216	421.221433094701	421.237412862843	48.1011	42.5537	74.3171
Negative	425.306482948602	425.305264231485	425.327481618768	132.2145	120.402	149.708
Negative	425.364086459818	425.363624001523	425.364978189236	201.109	190.17	224.477
Negative	426.367510449394	426.36703879295	426.368854027963	201.0905	190.17	215.318
Negative	427.210009695831	427.209373591418	427.225550796611	48.121	42.4351	64.0516
Negative	429.32536540155	429.324797519179	429.326064364257	51.4205	46.1981	64.059
Negative	431.316780443875	431.316022573871	431.322517977081	65.7605	46.1981	88.4269
Negative	433.191033695483	433.19037903328	433.191819002445	129.698	126.984	136.546
Negative	433.23605861226	433.235401971867	433.236759914539	68.7811	66.4529	86.4552
Negative	434.239478874535	434.238802919656	434.240401310119	68.7772	66.4529	80.8101
Negative	435.251660916205	435.240963009056	435.252461040761	85.1954	67.1268	100.032
Negative	435.348177702848	435.347534454046	435.349158209743	221.615	213.365	225.697
Negative	436.283508761745	436.282657004556	436.284254075549	98.2563	86.3493	115.29
Negative	437.267515874118	437.266984748331	437.268270872386	113.3705	108.786	132.2
Negative	437.286980872272	437.285059588573	437.287845312168	98.27535	96.7787	107.512
Negative	437.290989867439	437.290305930532	437.291764372308	60.227	48.0956	79.3592
Negative	438.29441820513	438.293823206289	438.295241769393	60.1705	50.4336	62.5614
Negative	438.299701223917	438.298691911542	438.300502686092	101.8783	100.3286	108.004
Negative	439.207966007975	439.191423453181	439.209014594615	129.8	108.048	144.622
Negative	439.342900721606	439.341833786363	439.343647339496	138.7115	135.354	146.651
Negative	440.679782169428	440.678977645264	440.680620420453	35.9868	30.6727	37.7874
Negative	445.33263782106	445.331515726142	445.333489072264	162.1995	127.839	193.346
Negative	446.336029631921	446.331193207752	446.336756272532	162.545	136.753	184.053
Negative	446.376794189573	446.376350332853	446.377527211399	287.415	283.978	316.934
Negative	447.380226723029	447.379778754179	447.381379634543	287.333	283.36	303.841
Negative	448.307024383938	448.306259854891	448.307773810308	47.8074	42.247	49.6199
Negative	449.254852457551	449.254135482747	449.255832536297	59.7119	53.5461	62.049
Negative	449.310462793482	449.309749321691	449.311608866189	48.0208	42.3244	52.7139
Negative	449.363976835095	449.363481510709	449.364771550653	212.1385	203.537	237.248
Negative	450.258735323872	450.25759594697	450.263806238546	60.9032	53.6158	72.0362
Negative	452.278467566359	452.277759671501	452.279199635998	86.4698	85.0115	87.7522
Negative	452.923016740169	452.922527654114	452.923701256407	964.18	951.234	974.591
Negative	452.923059639143	452.922559610729	452.923740479671	983.9235	975.608	989.791
Negative	453.282023341902	453.279798491459	453.282873241703	86.4748	85.0115	104.461
Negative	453.322450599976	453.321694854125	453.335750921227	66.6134	46.6456	68.5767
Negative	453.926503411056	453.925984239477	453.927213676727	1128.01	1101.6	1147.15
Negative	454.284409328991	454.266178776537	454.285466352421	86.4851	84.0699	105.463
Negative	457.236362882511	457.218484080569	457.237271978304	66.1702	47.6291	99.0638
Negative	458.239821828775	458.239095377068	458.240549129682	66.04885	63.9408	79.806
Negative	458.879680711647	458.877522342398	458.880255505083	1131.03	1118.56	1146.93
Negative	459.252425341517	459.24159287944	459.253892515559	74.42205	64.2158	76.9414
Negative	459.291159380204	459.290571256835	459.297372816404	158.442	136.755	161.864
Negative	462.29951592001	462.298813293728	462.300252862543	103.554	101.2435	123.466
Negative	463.343547625395	463.342807250684	463.34440477426	138.7115	119.452	150.396
Negative	464.314781705834	464.314211760616	464.315596071165	139.3565	136.532	166.174
Negative	465.318222030376	465.317659431095	465.319030488629	139.352	136.532	146.651
Negative	465.30455577157	465.303534989635	465.319374444967	162.01	151.935	185.082
Negative	466.294081183728	466.280586581198	466.295530889444	101.0853	94.2443	103.505
Negative	466.307903685983	466.304823825221	466.308609819733	161.781	155.33	179.287
Negative	466.330861274952	466.319625893554	466.332126551745	144.268	136.968	151.466
Negative	467.374419813161	467.373887902645	467.375184646346	166.6155	148.848	193.899
Negative	468.377828645232	468.377123407836	468.378677869323	166.5995	154.723	184.464
Negative	473.363930026738	473.363414862566	473.364678800447	184.642	171.733	210.202
Negative	473.348650411248	473.348041551778	473.364188103442	160.486	146.931	171.158
Negative	474.367339104349	474.366764033683	474.368025874382	184.935	166.43	202.236
Negative	476.278438461908	476.277186949336	476.279557438297	73.3117	70.7225	91.286
Negative	477.178551108648	477.17770524199	477.179513400505	138.771	135.703	145.137
Negative	477.281844765106	477.281185521385	477.282701103148	73.2903	70.7173	74.5202
Negative	478.294095867575	478.292939580982	478.29490017184	91.0574	79.182	93.3426
Negative	479.297524665165	479.278091850554	479.298559799802	91.1618	72.159	110.461
Negative	479.32039583662	479.319932306258	479.321138831341	176.7725	170.684	180.535
Negative	480.30978333937	480.309158509789	480.310626583608	120.165	103.6556	126.004
Negative	480.310239578233	480.309505975093	480.313383291581	82.9055	81.225	94.1664
Negative	480.323764636652	480.323035365853	480.324655114463	176.5715	171.25	180.424
Negative	481.236389927148	481.235486085557	481.244295365425	62.5922	40.3587	68.7148
Negative	481.313409718192	481.294755909578	481.314323808619	120.341	99.2411	126.004
Negative	481.313395109051	481.312311729056	481.315034454408	82.9022	78.2866	90.3852
Negative	482.315997351459	482.31540005961	482.325846270308	121.338	103.143	126.004
Negative	483.195529036792	483.194736799891	483.1964572535	138.815	136.261	145.137
Negative	490.330727853045	490.329910569311	490.331503141196	144.091	140.35	153.276
Negative	491.321265516634	491.320221583777	491.323480655301	150.8825	138.964	163.044
Negative	492.346383022116	492.345921586113	492.362816676854	191.053	177.353	198.247
Negative	493.336020485681	493.334980822512	493.351755067845	192.707	180.016	203.517
Negative	493.390420307628	493.389400453271	493.39163933295	182.794	167.868	215.086
Negative	494.339432894346	494.338730862288	494.340211391306	192.746	188.927	198.489
Negative	495.315592115805	495.31512155243	495.316207047008	177.3585	172.106	183.31
Negative	496.318662610895	496.317839520101	496.334722205476	177.594	173.285	192.966
Negative	497.12236178464	497.122003282207	497.122956625132	48.7066	43.627	61.6133
Negative	498.263032744538	498.262133530951	498.264057681674	60.17775	56.6687	61.6873
Negative	498.930525668969	498.929707016766	498.931529608202	43.2116	38.3061	55.2884
Negative	499.291566898286	499.290798356232	499.292366476786	68.6324	64.0697	74.7319
Negative	500.278697229447	500.2778934358	500.280982781378	70.1454	67.8413	82.9401
Negative	501.282059622187	501.281324137565	501.282964571925	70.1366	67.8413	82.905
Negative	502.294555079285	502.283297436853	502.295770543352	79.4486	67.8413	81.9775
Negative	504.271273325674	504.270514510079	504.283738459693	98.28	86.4835	100.7932
Negative	505.336219631048	505.332916697537	505.337127649683	165.418	157.899	178.282
Negative	506.339316676969	506.338376997901	506.340463133232	165.047	158.981	172.396
Negative	507.35157813054	507.350978505925	507.352817279487	202.61	199.622	208.721
Negative	508.341135834183	508.338606255426	508.342259756024	114.554	105.626	122.298
Negative	509.330815486178	509.330198973515	509.331864399792	187.9695	176.719	195.996
Negative	511.400627771315	511.399718717435	511.401814409412	178.5345	166.57	183.543
Negative	512.299544515923	512.295859511968	512.30035825979	62.5944	59.1105	82.9024
Negative	513.302978781649	513.302201103396	513.303879407093	62.6087	58.7193	64.5124
Negative	514.305390404226	514.30441865077	514.307029608825	62.5922	60.199	64.5887
Negative	520.26535619937	520.257067476091	520.26654540281	86.48785	85.0115	104.2051
Negative	520.377519366621	520.376814924341	520.378413235577	249.2965	242.853	253.371
Negative	520.910354295695	520.909802133883	520.911066518971	1128.01	1102.21	1144.97
Negative	521.913717877384	521.913166977589	521.914590635186	1128.01	1096.68	1144.97
Negative	522.320298406222	522.319125921705	522.321323629529	98.0906	88.9687	114.572
Negative	522.91479376046	522.913891281188	522.915753464749	1128.01	1102.13	1133.9
Negative	524.278450430748	524.277627898283	524.280698365794	66.689	64.7178	82.9214
Negative	524.336120794213	524.335294427706	524.337567548083	92.25205	75.8804	110.189
Negative	525.281909855867	525.281096339402	525.282878253129	66.6896	64.7178	68.4772
Negative	525.339600152787	525.338723625542	525.340716674906	92.268	90.4609	93.795
Negative	526.315079793279	526.314264651744	526.315960728511	71.16035	68.712	73.4114
Negative	526.351857488808	526.351156101553	526.352781769203	96.0282	94.568	117.673
Negative	526.867284957709	526.855409135169	526.868053054432	1130.34	1120.49	1146.93
Negative	527.182954148429	527.182044419724	527.183935049645	173.845	161.312	179.253
Negative	527.318591344449	527.317839043953	527.322692515418	71.17925	68.712	82.5482
Negative	527.355280641213	527.353588768442	527.356237614427	96.019	94.568	108.414
Negative	528.35785011364	528.357360239007	528.359068318957	95.95865	94.6158	97.5689
Negative	529.390079238123	529.389275984611	529.391140763964	337.0335	317.939	346.502
Negative	530.3022162034	530.30143940154	530.304633052519	82.9044	75.7449	104.803
Negative	531.178661462525	531.178139226535	531.179508807952	93.4233	91.4043	110.565
Negative	531.306233565668	531.305254681776	531.307063085883	82.8999	75.7449	84.2348
Negative	532.181905371423	532.181318578963	532.182637361104	93.3594	91.4043	94.8175
Negative	532.298350518471	532.297470237968	532.30130445595	82.9034	76.6949	104.593
Negative	532.302440397457	532.301922391432	532.303581644778	139.386	136.532	146.651
Negative	533.292270808149	533.291464616362	533.293379146495	161.6045	155.33	172.409
Negative	533.384819058378	533.383667545026	533.38600994765	179.803	174.791	185.624
Negative	534.295551532381	534.294874480433	534.296652190045	161.634	155.572	168.853
Negative	535.400934845506	535.39802686068	535.402339977174	190.3445	180.963	207.023
Negative	536.884426946133	536.883848391177	536.885295599568	1128.01	1109.35	1144.97
Negative	537.41648827365	537.415936210738	537.417570835126	158.323	135.762	178.65
Negative	538.31533211374	538.314529173003	538.316191672793	66.41335	63.0209	68.4635
Negative	538.351804141583	538.333480097359	538.352790543312	104.616	100.9607	119.249
Negative	538.419902432787	538.419273468111	538.420724506444	158.0985	136.282	178.864
Negative	539.318768175824	539.318041319681	539.319747775792	66.4203	63.0209	81.7398
Negative	540.321162224004	540.320229797005	540.322822460796	66.23365	63.0209	68.1825
Negative	540.33083213838	540.330044763173	540.33165799841	82.9043	80.2926	84.1441
Negative	541.334024026174	541.33319373613	541.334888861633	82.9043	80.2926	84.1441
Negative	542.336646689821	542.335765773384	542.337736237059	82.9042	80.2926	98.591
Negative	543.33917981102	543.338343520135	543.340111155833	82.903	80.2926	84.1441
Negative	544.342496270221	544.335486238554	544.343719301675	82.9062	80.5921	101.016
Negative	544.91179872631	544.911175165869	544.912543919453	90.5546	87.5719	91.8393
Negative	545.421612464782	545.420787232494	545.422643472728	192.6375	181.064	203.343
Negative	546.281409436527	546.280627025543	546.282657000253	91.3044	88.9782	93.3536
Negative	546.393588811592	546.392549755099	546.394544025474	248.915	242.23	251.92
Negative	548.297425939082	548.29641042058	548.29830508308	121.501	111.129	128.395
Negative	549.300729171424	549.299937717762	549.302225674827	121.5105	119.296	126.004
Negative	550.282537846042	550.281896699018	550.283399796504	161.678	155.33	168.853
Negative	550.351939159321	550.351196623116	550.353069119872	96.9706	79.0282	98.821
Negative	551.183081304588	551.181700240858	551.184234900388	138.615	135.703	142.523
Negative	551.359498124023	551.358396637627	551.360371067449	180.9075	167.85	188.133
Negative	551.355238597873	551.354075281894	551.356128483731	96.8814	95.0651	98.9077
Negative	552.331140017867	552.330372530028	552.332168780734	75.6438	73.6186	85.3443
Negative	552.36764191789	552.366744487712	552.369601269142	100.42	98.5253	114.601
Negative	553.37101744328	553.37019690533	553.37202850445	100.42	98.5253	112.641
Negative	554.302183392512	554.301405905211	554.31082388018	70.0247	57.3095	76.0745
Negative	554.346574032494	554.345640352227	554.347501829391	95.0589	85.356	116.734
Negative	554.383120598707	554.382400474787	554.384227093809	136.077	133.717	157.841
Negative	554.479196655651	554.478515236541	554.480184930907	411.537	403.874	421.108
Negative	555.305688557415	555.304790523325	555.306632690843	69.9847	67.8413	74.5845
Negative	555.349987839277	555.3490570902	555.352392597774	95.0988	85.356	120.336
Negative	555.386472857443	555.385833323631	555.387511526263	136.06	133.676	142.575
Negative	556.299474245073	556.298063415162	556.302274167995	70.1621	68.6615	72.3883
Negative	556.317881104589	556.31687724127	556.318886925362	87.60295	85.2848	89.0916
Negative	556.32575815166	556.324753482821	556.326711316766	67.2969	64.7178	68.7767
Negative	556.352583071561	556.350974229403	556.358870980512	95.6838	90.069	118.656
Negative	557.320497492184	557.302972811923	557.322331295094	82.92645	67.8413	106.033
Negative	557.457803255425	557.457233821478	557.458597561053	336.129	323.76	348.366
Negative	558.333463852028	558.332764298367	558.334573691827	113.926	104.607	136.573
Negative	558.461207421178	558.460693693091	558.462069113439	336.175	324.892	345.558
Negative	559.336490795681	559.33570615818	559.337969578051	114.54	104.679	119.836
Negative	559.398438805411	559.397764980834	559.399384454919	157.9805	148.765	163.044
Negative	559.473504554407	559.473068399661	559.474358401426	138.8075	135.703	145.64
Negative	560.32958743921	560.328719066945	560.33173768429	114.8085	105.852	124.62
Negative	561.334051997114	561.332702636719	561.335134852738	115.017	106.285	119.19
Negative	561.379984680478	561.379267559742	561.380886420163	183.7885	162.513	204.558
Negative	562.315356759835	562.31448671007	562.316334111171	61.3004	57.6924	75.7786
Negative	563.318732767878	563.317871325472	563.319721215898	61.096	58.1192	62.9601
Negative	564.330840837938	564.33003146675	564.331746267069	70.0548	67.8413	71.2977
Negative	565.334234549027	565.333389192535	565.336175572423	70.0999	67.7136	96.9824
Negative	566.336906673416	566.336002395351	566.337782179632	70.0938	67.8413	71.2977
Negative	566.346373845263	566.345484017386	566.347250092105	86.5369	85.2848	91.892
Negative	567.155152786988	567.154170756493	567.156114222219	93.6888	91.7295	95.809
Negative	567.349757569251	567.348872523625	567.350686661062	86.5369	85.2848	88.8987
Negative	567.339744096581	567.33877590644	567.340807197351	69.9834	67.8413	71.8688
Negative	568.362236033788	568.361398324529	568.363263907335	113.294	104.406	118.818
Negative	568.352434652041	568.341330152867	568.353371195163	86.55295	68.917	88.8987
Negative	568.495016861137	568.494226524471	568.495944821344	476.736	470.047	493.955
Negative	569.151908027511	569.151022533223	569.153271463003	93.69875	91.4043	97.3292
Negative	569.365576682685	569.356334828943	569.366637596715	112.8055	98.8116	118.818
Negative	569.354653910715	569.353813080811	569.356692023368	87.0887	85.3571	96.341
Negative	570.368278330433	570.367115828411	570.378354699489	113.713	96.3486	131.688
Negative	570.466229030268	570.465274522107	570.467423812891	427.79	424.779	429.817
Negative	571.289052537407	571.288161140192	571.290637377065	67.3189	65.196	75.5414
Negative	571.37057126092	571.36963126826	571.372012166068	114.419	104.406	118.818
Negative	571.469366201757	571.468506744268	571.470822032392	410.217	404.987	428.734
Negative	572.292471474788	572.29152379852	572.293739249774	67.5659	65.0834	69.8988
Negative	572.481688293717	572.481188308579	572.48265176668	553.23	545.139	576.081
Negative	573.416354299771	573.415710430446	573.417231057906	313.672	298.853	317.298
Negative	573.452832024738	573.452304470844	573.453713336781	210.7655	199.001	231.21
Negative	573.45282491633	573.452150880888	573.453686306536	169.0975	154.53	194.541
Negative	573.485050334682	573.484311327615	573.485986176206	553.0525	545.139	576.081
Negative	577.375033404777	577.373947158542	577.375922050283	183.3195	165.894	190.661
Negative	578.302197106835	578.30144977363	578.310431831491	67.3983	45.5197	68.5204
Negative	578.383199066441	578.382559035565	578.384268352328	106.657	104.3335	111.629
Negative	579.390656704934	579.389746472963	579.391657679602	230.382	221.473	235.556
Negative	580.317637011438	580.316470086418	580.319172894532	75.9502	74.574	78.0878
Negative	580.362477452597	580.36147898135	580.363678045064	101.09895	93.4233	107.785
Negative	580.398891861788	580.398051175633	580.400231399042	139.616	136.986	153.565
Negative	580.394062564504	580.393208516928	580.401035340393	230.363	221.473	248.446
Negative	580.494909279976	580.494271558605	580.495838748535	429.108	423.841	446.477
Negative	581.455555411186	581.454412491733	581.457074299955	138.749	135.703	146.651
Negative	582.378165827804	582.377361682508	582.37936558376	135.041	117.509	144.622
Negative	582.414535093077	582.413818628977	582.415652000424	187.736	175.013	194.448
Negative	582.510590594495	582.510057637534	582.511392248817	553.3145	528.682	576.328
Negative	583.256533949553	583.255739931546	583.257501181669	120.352	104.449	124.898
Negative	583.381375240402	583.380520622759	583.382976120157	136.709	126.201	144.075
Negative	583.51396312907	583.513390611654	583.51474031538	553.223	542.979	572.692
Negative	584.259992115119	584.259241688093	584.2609605537	120.353	113.483	123.666
Negative	584.356268193242	584.355194680906	584.358576829392	82.9018	80.2926	92.4134
Negative	584.517039290181	584.516298101961	584.518199125213	553.326	542.979	564.992
Negative	585.304974880401	585.303937415845	585.313540603397	77.1046	75.3475	96.4153
Negative	585.352309631526	585.351193618616	585.3537192246	114.42	105.246	133.153
Negative	586.31550405558	586.308255702042	586.31641352269	58.5196	54.6375	77.8487
Negative	586.356439738014	586.354945407185	586.35753527745	114.9145	104.825	119.836
Negative	588.33097707183	588.328149384644	588.331924868688	67.584	65.7163	93.5966
Negative	588.897960411705	588.897362717253	588.89878712172	1128.01	1116.06	1145.76
Negative	589.153458834803	589.152417537421	589.154729620991	173.844	162.239	177.594
Negative	589.334398902984	589.333337794	589.33539068325	67.57405	65.7163	78.216
Negative	589.901241106988	589.900572221019	589.902261944147	1128.01	1095.89	1144.97
Negative	590.336948692536	590.336110992893	590.337885518721	67.13005	64.9535	68.6484
Negative	590.34672056145	590.345837748598	590.347750672842	75.95375	74.574	79.3733
Negative	591.350018403142	591.338811309089	591.351344237266	75.8549	65.6751	86.3581
Negative	591.390773139757	591.390122029856	591.391672042079	200.19	181.999	208.341
Negative	591.463476735967	591.462874448296	591.464429368929	173.8535	149.574	187.805
Negative	592.36230706254	592.353001689736	592.363515473892	92.1789	75.4456	110.596
Negative	592.394091688425	592.393273135633	592.395042990469	200.009	182.57	206.352
Negative	592.466893784102	592.466241956187	592.467797873126	173.6845	157.192	187.009
Negative	593.365826906214	593.353986066775	593.367130829149	92.1856	74.6617	94.2424
Negative	593.406371607751	593.405510658595	593.407286176741	221.7535	209.257	226.953
Negative	593.4791469646	593.478551195707	593.480066196893	207.758	197.306	231.107
[truncated: 1,015 more rows]

## Sheet: Table S2
Supplementary Table S2. List of all SNPs showing evidence of statistically significant association with lipidome fearures. Lipidome data acquired with a Q-Exactive hydrid quadrupole-Orbitrap mass spectrometer fitted with a Waters Acquity CSH C18 column (2.1×150 mm, 1.7 µm) and a corresponding guard column (Acquity CSH 1.7μM) were tested for genetic association with genotyped SNPs in the study pop…
						LIPID Feature						Isotope 1						Isotope 2
Ionisation mode	Chromosome	Lead SNP	BP	Allele	Closest Gene	m/z	RT	BETA	STAT	P	FDR_BH	m/z	RT	BETA	STAT	P	FDR_BH	m/z	RT	BETA	STAT	P	FDR_BH
Negative	1	rs17030562	7179530	A	CAMTA1	187.006	36.4892	847800000	7.679	3.163e-13	3.686e-09	188.01	36.5162	67430000	7.603	5.128e-13	4.691e-09
Positive	1	rs12137084	12443616	A	VPS13D	662.025	62.334	111100000	8.813	1.671e-16	3.896e-11	663.029	62.6734	30470000	8.936	7.155e-17	1.668e-11
Positive	1	rs12733863	18383319	G	IGSF21	447.347	365.33	87630000	9.744	2.633e-19	2.209e-14	448.35	365.094	26600000	9.755	2.428e-19	2.038e-14
Positive	1	rs2236835	18862838	A	PAX7	429.373	309.265	30390000	7.7	2.736e-13	3.458e-09	430.377	309.295	10180000	7.655	3.653e-13	4.562e-09
Positive	1	rs11584631	25186705	A	RUNX3	886.749	911.605	27580000	9.928	6.055e-20	3.894e-15	887.752	911.688	18600000	9.832	1.214e-19	6.704e-15
Positive	1	rs11584631	25186705	A	RUNX3	888.764	928.842	35450000	7.964	4.999e-14	2.432e-09	889.767	928.727	22200000	7.903	7.409e-14	3.886e-09
Positive	1	rs11584631	25186705	A	RUNX3	912.764	912.51	36580000	11.25	3.055e-24	1.942e-19	913.766	912.531	26370000	11.07	1.174e-23	8.49e-19
Positive	1	rs11584631	25186705	A	RUNX3	914.779	929.523	41370000	9.828	1.255e-19	7.524e-15	915.781	929.485	29480000	9.564	8.47e-19	4.936e-14
Positive	1	rs12057560	47244670	G	CYP4X1	356.388	76.3544	82030000	9.634	6.657e-19	4.364e-14	357.392	76.5459	20870000	9.706	3.968e-19	2.602e-14
Positive	1	rs17103696	47969039	G	TRABD2D	429.373	309.265	51830000	11	3.164e-23	6.638e-18	430.377	309.295	17410000	10.97	4.044e-23	8.484e-18
Negative	1	rs17103696	47969039	G	TRABD2D	446.377	287.415	7438000	9.054	3.953e-17	9.215e-12	447.38	287.333	2387000	9.073	3.46e-17	7.259e-12
Positive	1	rs17103696	47969039	G	TRABD2D	448.391	309.387	15070000	8.797	2.338e-16	3.773e-11	449.394	309.188	4780000	8.598	8.997e-16	1.258e-10
Positive	1	rs17103696	47969039	G	TRABD2D	469.365	309.438	28040000	10.74	2.286e-22	4.797e-17	470.369	309.384	9599000	10.54	9.978e-22	2.093e-16
Negative	1	rs12040464	47996035	T	TRABD2D	591.391	200.19	8308000	8.997	6.302e-17	6.284e-11	592.394	200.009	3090000	8.566	1.171e-15	2.176e-10
Positive	1	rs3738313	48032647	A	TRABD2D	886.749	911.605	35770000	10.74	1.455e-22	1.453e-17	887.752	911.688	24460000	10.85	6.209e-23	7.237e-18
Positive	1	rs3738313	48032647	A	TRABD2D	888.764	928.842	44760000	8.261	7.024e-15	4.21e-10	889.767	928.727	28370000	8.325	4.599e-15	3.216e-10
Positive	1	rs3738313	48032647	A	TRABD2D	912.764	912.51	48810000	12.82	1.388e-29	1.722e-24	913.766	912.531	35540000	12.8	1.634e-29	2.448e-24
Positive	1	rs3738313	48032647	A	TRABD2D	914.779	929.523	55280000	11.1	9.683e-24	1.563e-18	915.781	929.485	39440000	10.8	9.193e-23	1.071e-17
Positive	1	rs3738313	48032647	A	TRABD2D	948.8	946.043	163600000	8.286	5.981e-15	8.963e-10	949.801	945.131	116000000	8.424	2.357e-15	3.804e-10
Negative	1	rs12033901	48109328	T	TRABD2D	433.236	68.7811	66560000	8.214	9.655e-15	3.563e-10	434.239	68.7772	15150000	8.136	1.607e-14	5.896e-10
Negative	1	rs12033901	48109328	T	TRABD2D	457.236	66.1702	53490000	8.783	2.06e-16	1.801e-11	458.24	66.0489	13700000	8.738	2.789e-16	2.544e-11
Negative	1	rs17111697	55404238	T	USP24	433.236	68.7811	31950000	8.092	2.209e-14	7.267e-10	434.239	68.7772	7225000	7.949	5.637e-14	1.666e-09
Negative	1	rs17111697	55404238	T	USP24	457.236	66.1702	24080000	7.978	4.659e-14	1.596e-09	458.24	66.0489	6164000	7.932	6.275e-14	2.158e-09
Positive	1	rs835427	59632881	A	FGGY	356.388	76.3544	142600000	7.743	2.084e-13	3.809e-09	357.392	76.5459	36690000	7.917	6.758e-14	1.338e-09
Positive	1	rs560963	61171329	T	NFIA	886.749	911.605	25640000	8.678	6.214e-16	1.889e-11	887.752	911.688	18090000	9.122	3.083e-17	1.155e-12
Positive	1	rs560963	61171329	T	NFIA	912.764	912.51	35970000	10.47	2.322e-21	1.188e-16	913.766	912.531	26250000	10.51	1.671e-21	8.551e-17
Positive	1	rs560963	61171329	T	NFIA	914.779	929.523	41070000	9.291	9.633e-18	4.124e-13	915.781	929.485	29670000	9.215	1.626e-17	7.134e-13
Positive	1	rs560963	61171329	T	NFIA	946.785	930.853	108800000	8.494	2.111e-15	3.691e-10	947.786	930.48	81350000	8.572	1.259e-15	6.605e-10
Positive	1	rs560963	61171329	T	NFIA	948.8	946.043	134900000	8.177	1.69e-14	2.085e-09	949.801	945.131	96690000	8.415	3.559e-15	4.977e-10
Positive	1	rs4915863	63247469	A	ATG4C	431.352	314.575	27770000	7.838	1.125e-13	7.868e-09	432.355	314.375	8758000	7.917	6.747e-14	4.881e-09
Positive	1	rs17126911	64940227	A	CACHD1	356.388	76.3544	218300000	10.14	1.7e-20	1.189e-15	357.392	76.5459	55790000	10.3	5.242e-21	3.665e-16
Positive	1	rs12049125	68415520	G	WLS	886.749	911.605	26230000	9.23	9.994e-18	4.111e-13	887.752	911.688	17950000	9.334	4.794e-18	2.011e-13
Positive	1	rs12049125	68415520	G	WLS	912.764	912.51	34170000	10.14	1.501e-20	6.298e-16	913.766	912.531	24860000	10.12	1.691e-20	7.391e-16
Positive	1	rs12049125	68415520	G	WLS	914.779	929.523	39910000	9.316	5.447e-18	2.655e-13	915.781	929.485	28450000	9.083	2.798e-17	1.067e-12
Positive	1	rs1245038	69873670	G	LRRC7	356.388	76.3544	113600000	10.78	1.167e-22	1.883e-17	357.392	76.5459	29020000	10.96	3.084e-23	4.977e-18
Negative	1	rs12404799	74100321	T	LRRIQ3	187.006	36.4892	1862000000	9.536	1.888e-18	1.165e-13	188.01	36.5162	152400000	9.793	3.108e-19	1.63e-14
Negative	1	rs11162170	76746794	G	ST6GALNAC3	433.236	68.7811	63430000	7.669	3.616e-13	7.366e-09	434.239	68.7772	14500000	7.634	4.511e-13	9.047e-09
Negative	1	rs11162170	76746794	G	ST6GALNAC3	457.236	66.1702	48790000	7.758	2.054e-13	5.069e-09	458.24	66.0489	12470000	7.701	2.959e-13	7.218e-09
Negative	1	rs12062309	77514758	G	AK5	293.213	64.408	204000000	8.57	8.953e-16	9.391e-10	294.216	64.4884	37780000	8.377	3.288e-15	2.303e-09
Positive	1	rs12062309	77514758	G	AK5	295.226	67.5154	882600000	8.321	4.774e-15	4.355e-10	296.23	68.0846	173900000	8.359	3.703e-15	3.378e-10
Positive	1	rs12062309	77514758	G	AK5	305.247	74.8867	103400000	9.022	3.994e-17	5.586e-12	306.25	74.8482	21820000	8.979	5.379e-17	4.702e-12
Positive	1	rs12062309	77514758	G	AK5	319.226	66.2764	192200000	7.824	1.248e-13	6.716e-09	320.23	66.4667	40570000	7.855	1.02e-13	5.489e-09
Negative	1	rs12062309	77514758	G	AK5	321.243	71.3063	209500000	8.599	7.322e-16	1.536e-10	322.247	71.2886	45770000	8.581	8.286e-16	1.738e-10
Negative	1	rs17105235	80897200	C	-	187.006	36.4892	1383000000	8.073	2.447e-14	3.979e-10	188.01	36.5162	111100000	8.094	2.127e-14	3.057e-10
Negative	1	rs6665779	88441787	C	-	812.582	530.577	9308000	9.689	3.823e-19	4.718e-14	813.585	530.477	4123000	8.762	2.573e-16	7.241e-12
Negative	1	rs12124850	94600498	T	ABCD3	437.291	60.227	9250000	8.588	8.663e-16	2.873e-10	438.294	60.1705	2489000	8.556	1.074e-15	3.754e-10
Negative	1	rs17376848	97688212	G	DPYD	187.006	36.4892	2709000000	12.86	1.031e-29	1.803e-24	188.01	36.5162	222300000	13.36	1.927e-31	3.368e-26
Positive	1	rs12123246	109312876	T	WDR47	356.388	76.3544	150000000	8.223	9.066e-15	2.972e-10	357.392	76.5459	38910000	8.497	1.44e-15	5.122e-11
Positive	1	rs1728229	113434317	C	LRIG2	429.373	309.265	30310000	7.546	7.717e-13	8.798e-09	430.377	309.295	10300000	7.634	4.427e-13	5.432e-09
Negative	1	rs17022302	119057028	A	TBX15	187.006	36.4892	1297000000	8.601	7.153e-16	1.471e-11	188.01	36.5162	104200000	8.622	6.202e-16	1.172e-11
Negative	1	rs6672807	144171357	G	ANKRD34A	187.006	36.4892	1320000000	7.653	3.744e-13	4.269e-09	188.01	36.5162	108300000	7.865	9.607e-14	1.095e-09
Positive	1	rs6690158	145123867	T	FMO5	912.764	912.51	21650000	7.792	1.514e-13	1.312e-09	913.766	912.531	16150000	8.021	3.437e-14	3.679e-10
Positive	1	rs12122356	155773750	A	FCRL5	356.388	76.3544	111500000	11.83	3.866e-26	8.111e-21	357.392	76.5459	28350000	11.92	1.909e-26	4.006e-21
Negative	1	rs1342943	156683190	G	OR10K2	433.236	68.7811	66860000	8.215	9.679e-15	3.563e-10	434.239	68.7772	15220000	8.136	1.627e-14	5.896e-10
Negative	1	rs1342943	156683190	G	OR10K2	457.236	66.1702	51650000	8.35	3.927e-15	2.497e-10	458.24	66.0489	13160000	8.255	7.412e-15	4.092e-10
Positive	1	rs17394362	158847576	C	SLAMF1	662.025	62.334	60540000	9.337	4.27e-18	1.12e-12	663.029	62.6734	16610000	9.477	1.571e-18	5.272e-13
Negative	1	rs10917746	159949065	A	FCGR2B	812.582	530.577	19630000	8.674	4.525e-16	3.063e-11	813.585	530.477	10510000	10.09	1.954e-20	8.197e-16
Negative	1	rs10917746	159949065	A	FCGR2B	828.577	514.16	126300000	10.74	1.543e-22	1.199e-17	829.58	514.163	63540000	10.83	8.22e-23	6.387e-18
Negative	1	rs10489194	165884384	C	RCSD1	187.006	36.4892	991500000	9.868	1.341e-19	1.005e-14	188.01	36.5162	81110000	10.14	1.858e-20	1.344e-15
Positive	1	rs4987342	167935571	C	SELL	429.373	309.265	38540000	9.041	3.669e-17	1.166e-12	430.377	309.295	12880000	8.955	6.676e-17	2.259e-12
Positive	1	rs4987342	167935571	C	SELL	469.365	309.438	20920000	8.881	1.117e-16	3.604e-12	470.369	309.384	7138000	8.694	4.013e-16	1.358e-11
Negative	1	rs6671692	169443503	A	FMO2	327.233	118.705	52600000	8.328	4.502e-15	1.349e-09	328.236	118.749	12440000	8.282	6.129e-15	1.837e-09
Negative	1	rs6671692	169443503	A	FMO2	433.236	68.7811	49850000	8.812	1.686e-16	1.179e-11	434.239	68.7772	11410000	8.786	2.016e-16	1.364e-11
Positive	1	rs6671692	169443503	A	FMO2	864.764	887.192	26230000	8.283	6.066e-15	1.157e-09	865.768	887.206	15810000	8.578	8.319e-16	1.745e-10
Positive	1	rs16846052	171745500	T	SLC9C2	646.031	58.3831	158900000	9.126	1.89e-17	2.643e-12	647.034	58.3165	43520000	9.139	1.733e-17	2.423e-12
Negative	1	rs10913687	177297718	C	FAM20B	187.006	36.4892	1087000000	7.653	3.891e-13	4.388e-09	188.01	36.5162	88230000	7.762	1.944e-13	1.999e-09
Positive	1	rs10910900	179475833	C	-	646.031	58.3831	205100000	9.875	9.558e-20	1.823e-14	647.034	58.3165	56060000	9.862	1.046e-19	1.996e-14
Positive	1	rs7520438	182793532	T	C1ORF21	356.388	76.3544	148400000	7.86	1.135e-13	2.268e-09	357.392	76.5459	37940000	7.975	5.388e-14	1.097e-09
Negative	1	rs12754494	182856341	G	C1ORF21	187.006	36.4892	1842000000	9.504	1.868e-18	1.165e-13	188.01	36.5162	151300000	9.812	2.099e-19	1.19e-14
Positive	1	rs7514823	188243901	T	-	886.749	911.605	11930000	7.805	1.764e-13	2.706e-09	887.752	911.688	8012000	7.718	3.068e-13	4.074e-09
Positive	1	rs7514823	188243901	T	-	912.764	912.51	15950000	8.837	2.016e-16	3.225e-12	913.766	912.531	11540000	8.767	3.252e-16	5.169e-12
Positive	1	rs7514823	188243901	T	-	914.779	929.523	17860000	7.777	2.107e-13	2.712e-09	915.781	929.485	12680000	7.599	6.448e-13	9.329e-09
Positive	1	rs16837085	192754916	G	-	447.347	365.33	78050000	9.092	2.769e-17	1.57e-12	448.35	365.094	23610000	9.061	3.44e-17	1.95e-12
Positive	1	rs12063569	193988469	G	-	738.66	898.394	46270000	10.07	2.267e-20	4.756e-14	739.663	898.374	24020000	10.06	2.345e-20	4.92e-14
Negative	1	rs12140869	206835563	C	-	446.377	287.415	9294000	9.123	3.462e-17	9.215e-12	447.38	287.333	3211000	10.17	2.397e-20	7.184e-15
Positive	1	rs12140869	206835563	C	-	429.373	309.265	73060000	13.64	1.459e-31	4.373e-26	430.377	309.295	24440000	13.5	4.288e-31	1.285e-25
Positive	1	rs12140869	206835563	C	-	448.391	309.387	21620000	10.82	2.247e-22	6.733e-17	449.394	309.188	6923000	10.78	2.941e-22	8.816e-17
Positive	1	rs12140869	206835563	C	-	469.365	309.438	39260000	13.18	4.753e-30	1.653e-24	470.369	309.384	13540000	13.04	1.37e-29	4.105e-24
Negative	1	rs12128219	207138487	A	-	187.006	36.4892	617700000	7.972	6.514e-14	9.903e-10	188.01	36.5162	50080000	8.07	3.473e-14	4.731e-10
Positive	1	rs12143280	209614145	C	-	662.025	62.334	84510000	11.72	2.13e-25	4.469e-19	663.029	62.6734	22820000	11.65	3.681e-25	7.723e-19
Positive	1	rs10495160	219202584	T	-	429.373	309.265	27130000	11.12	8.354e-24	1.947e-18	430.377	309.295	9140000	11.13	7.62e-24	1.776e-18
Negative	1	rs10495160	219202584	T	-	446.377	287.415	3661000	8.391	2.956e-15	4.43e-10	447.38	287.333	1188000	8.53	1.157e-15	1.734e-10
Positive	1	rs10495160	219202584	T	-	448.391	309.387	7944000	8.923	7.81e-17	1.369e-11	449.394	309.188	2544000	8.865	1.163e-16	2.033e-11
Positive	1	rs10495160	219202584	T	-	469.365	309.438	14650000	10.81	8.351e-23	1.947e-17	470.369	309.384	5062000	10.76	1.304e-22	3.039e-17
Positive	1	rs7549150	219727965	T	-	356.388	76.3544	110000000	8.491	1.506e-15	6.077e-11	357.392	76.5459	27760000	8.479	1.63e-15	5.699e-11
Positive	1	rs11122433	230338507	A	DISC1	447.347	365.33	32020000	8.023	3.863e-14	1.198e-09	448.35	365.094	9472000	7.983	5.01e-14	1.546e-09
Negative	1	rs1771493	243794323	A	-	187.006	36.4892	1794000000	9.349	4.314e-18	2.155e-13	188.01	36.5162	147000000	9.629	5.898e-19	2.946e-14
Negative	2	rs12466046	5122965	T	-	303.233	129.782	101300000	7.935	6.359e-14	3.177e-09	304.237	129.786	22170000	7.936	6.328e-14	3.161e-09	305.24	129.811	2326000	7.844	1.146e-13	5.59e-09
Positive	2	rs16855356	6496848	C	-	447.347	365.33	72720000	8.163	1.728e-14	5.753e-10	448.35	365.094	21560000	7.93	7.792e-14	2.151e-09
Positive	2	rs4337475	16306248	A	-	429.373	309.265	38130000	8.514	1.944e-15	5.296e-11	430.377	309.295	12710000	8.405	3.99e-15	1.021e-10
Positive	2	rs4337475	16306248	A	-	469.365	309.438	20320000	8.207	1.453e-14	3.587e-10	470.369	309.384	6926000	8.029	4.568e-14	8.556e-10
Positive	2	rs16983064	17045361	T	-	356.388	76.3544	148800000	8.116	1.909e-14	5.722e-10	357.392	76.5459	38130000	8.256	7.575e-15	2.337e-10
Negative	2	rs17042275	21471939	G	-	457.236	66.1702	43860000	8.19	1.127e-14	5.63e-10	458.24	66.0489	11250000	8.163	1.353e-14	6.921e-10
Negative	2	rs2005181	28403261	T	BABAM2	303.233	129.782	219300000	8.523	1.751e-15	1.469e-10	304.237	129.786	48140000	8.558	1.381e-15	1.159e-10	305.24	129.811	4988000	8.32	6.641e-15	5.16e-10
Positive	2	rs2005181	28403261	T	BABAM2	305.247	74.8867	126800000	9.004	6.872e-17	9.011e-12	306.25	74.8482	26760000	8.979	8.165e-17	6.852e-12
Positive	2	rs2005181	28403261	T	BABAM2	319.226	66.2764	250000000	8.269	9.282e-15	7.533e-10	320.23	66.4667	51720000	8.101	2.76e-14	1.996e-09
Negative	2	rs2005181	28403261	T	BABAM2	321.243	71.3063	263000000	8.833	2.203e-16	5.136e-11	322.247	71.2886	57360000	8.791	2.911e-16	6.785e-11
Negative	2	rs2005181	28403261	T	BABAM2	345.243	68.3524	128600000	8.324	6.498e-15	5.68e-10	346.247	68.0647	29750000	8.257	1.002e-14	1.236e-09
Positive	2	rs10201412	33283614	A	LTBP1	886.749	911.605	37560000	11.6	2.072e-25	4.829e-20	887.752	911.688	25620000	11.68	1.115e-25	2.599e-20
Positive	2	rs10201412	33283614	A	LTBP1	888.764	928.842	47620000	8.981	5.215e-17	1.094e-11	889.767	928.727	30130000	9.033	3.637e-17	7.63e-12
Positive	2	rs10201412	33283614	A	LTBP1	894.754	922.854	207400000	8.148	1.489e-14	6.25e-09	895.757	922.904	160800000	9.454	1.861e-18	1.952e-12
Positive	2	rs10201412	33283614	A	LTBP1	912.764	912.51	51970000	14.34	6.998e-35	4.894e-29	913.766	912.531	37430000	14.05	7.581e-34	4.875e-28
Positive	2	rs10201412	33283614	A	LTBP1	914.779	929.523	58000000	11.99	1e-26	2.331e-21	915.781	929.485	41450000	11.68	1.093e-25	2.293e-20
Positive	2	rs10201412	33283614	A	LTBP1	946.785	930.853	148300000	9.977	4.229e-20	4.436e-14	947.786	930.48	107300000	9.574	7.876e-19	8.261e-13
Positive	2	rs10201412	33283614	A	LTBP1	948.8	946.043	198800000	10.81	8.927e-23	9.364e-17	949.801	945.131	134400000	10.29	4.314e-21	4.525e-15
Positive	2	rs2307466	37229818	C	EIF2AK2	356.388	76.3544	43860000	7.76	2.464e-13	4.381e-09	357.392	76.5459	11190000	7.852	1.377e-13	2.468e-09
Positive	2	rs10490335	39881498	G	-	886.749	911.605	20510000	9.234	8.846e-18	3.787e-13	887.752	911.688	14110000	9.396	2.798e-18	1.305e-13
Positive	2	rs10490335	39881498	G	-	888.764	928.842	28840000	8.332	4.377e-15	2.869e-10	889.767	928.727	18110000	8.298	5.512e-15	3.73e-10
Positive	2	rs10490335	39881498	G	-	912.764	912.51	26060000	9.808	1.449e-19	4.585e-15	913.766	912.531	18970000	9.794	1.606e-19	5.184e-15
Positive	2	rs10490335	39881498	G	-	914.779	929.523	31040000	9.255	7.646e-18	3.417e-13	915.781	929.485	22680000	9.317	4.907e-18	2.511e-13
Negative	2	rs10490651	41734296	C	-	187.006	36.4892	2596000000	12.04	7.747e-27	1.016e-21	188.01	36.5162	213700000	12.54	1.573e-28	2.062e-23
Positive	2	rs17823065	46841577	C	SOCS5	646.031	58.3831	291400000	8.544	1.063e-15	8.922e-11	647.034	58.3165	79890000	8.57	8.928e-16	7.204e-11
Negative	2	rs9677134	49317292	A	-	433.236	68.7811	68730000	8.552	1.012e-15	5.711e-11	434.239	68.7772	15950000	8.681	4.203e-16	2.672e-11
Negative	2	rs9677134	49317292	A	-	457.236	66.1702	52480000	8.563	9.355e-16	7.269e-11	458.24	66.0489	13420000	8.506	1.382e-15	1.116e-10
Negative	2	rs2090575	49852901	A	-	187.006	36.4892	845000000	7.573	6.695e-13	6.854e-09	188.01	36.5162	67400000	7.515	9.611e-13	8.298e-09
Positive	2	rs13021783	59888489	A	-	758.569	457.168	1079000000	9.106	2.341e-17	9.096e-13	759.572	457.37	466800000	7.683	3.184e-13	7.231e-09
Positive	2	rs17036192	68968567	A	-	356.388	76.3544	68640000	7.862	1.052e-13	2.143e-09	357.392	76.5459	17410000	7.898	8.386e-14	1.585e-09
Positive	2	rs3771778	74939670	A	HK2	758.569	457.168	431300000	8.343	4.283e-15	1.033e-10	759.572	457.37	198600000	7.629	4.484e-13	9.223e-09
Positive	2	rs17019198	80534736	G	LRRTM1	447.347	365.33	160700000	9.673	4.201e-19	3.148e-14	448.35	365.094	49610000	9.913	7.397e-20	7.054e-15
Negative	2	rs2292939	96728940	T	FER1L5	828.577	514.16	83430000	8	4.433e-14	5.923e-10	829.58	514.163	42070000	8.078	2.673e-14	3.641e-10
Positive	2	rs4851689	104344789	T	-	356.388	76.3544	126300000	11.41	1.925e-24	3.365e-19	357.392	76.5459	32410000	11.65	3.243e-25	5.671e-20
Positive	2	rs12997234	116083217	G	DPP10	568.34	67.2378	253400000	9.26	8.244e-18	1.729e-11	569.343	67.4978	85690000	9.364	3.973e-18	8.335e-12
Positive	2	rs12997234	116083217	G	DPP10	590.321	67.252	44370000	11.08	1.398e-23	2.933e-17	591.325	67.2382	14420000	10.72	1.969e-22	4.13e-16
Negative	2	rs12997234	116083217	G	DPP10	612.331	64.327	21630000	8.762	2.613e-16	5.482e-10	613.334	64.3518	7376000	8.617	6.979e-16	1.464e-09
Positive	2	rs17045742	116746412	A	-	563.551	133.09	106900000	8.569	9.106e-16	5.789e-11	564.554	133.162	41860000	8.488	1.579e-15	1.035e-10
Negative	2	rs6711863	118882726	T	-	187.006	36.4892	1451000000	8.625	6.053e-16	1.292e-11	188.01	36.5162	117100000	8.691	3.861e-16	7.642e-12
Negative	2	rs6735767	119784533	T	C2orf16	433.236	68.7811	31960000	8.889	1.529e-16	1.179e-11	434.239	68.7772	7149000	8.61	9.957e-16	5.968e-11
Negative	2	rs17007222	122584523	T	-	187.006	36.4892	730100000	8.205	1.06e-14	1.885e-10	188.01	36.5162	60030000	8.452	2.041e-15	3.629e-11
Negative	2	rs13398875	139877504	G	-	457.236	66.1702	49380000	7.848	1.193e-13	3.636e-09	458.24	66.0489	12520000	7.727	2.592e-13	6.474e-09
Negative	2	rs12466297	147650093	T	-	187.006	36.4892	1731000000	8.855	1.423e-16	3.827e-12	188.01	36.5162	142200000	9.139	1.997e-17	5.44e-13
Positive	2	rs4662521	148000379	A	-	758.569	457.168	1009000000	8.375	3.298e-15	8.438e-11	759.572	457.37	471000000	7.785	1.585e-13	4.104e-09
Negative	2	rs1949448	156356786	T	-	828.577	514.16	47000000	8.899	9.221e-17	1.994e-12	829.58	514.163	23740000	9.009	4.3e-17	9.3e-13
Positive	2	rs714649	157849338	T	GALNT5	447.347	365.33	68500000	8.25	8.415e-15	2.992e-10	448.35	365.094	20800000	8.261	7.815e-15	2.981e-10
Positive	2	rs12468589	160608561	G	PLA2R1	429.373	309.265	30330000	7.652	3.712e-13	4.402e-09	430.377	309.295	10080000	7.534	7.871e-13	9.214e-09
Positive	2	rs16826112	166901687	G	SCN9A	946.785	930.853	68660000	8.91	1.101e-16	7.097e-11	947.786	930.48	49670000	8.594	9.37e-16	6.553e-10
Positive	2	rs16826112	166901687	G	SCN9A	948.8	946.043	89260000	9.259	9.899e-18	5.192e-12	949.801	945.131	63130000	9.41	3.457e-18	2.418e-12
Positive	2	rs10189246	169109885	A	CERS6	886.749	911.605	20820000	12.07	5.539e-27	1.453e-21	887.752	911.688	14070000	12	9.512e-27	2.494e-21
Positive	2	rs10189246	169109885	A	CERS6	888.764	928.842	26880000	9.538	1.063e-18	2.787e-13	889.767	928.727	16870000	9.482	1.582e-18	4.149e-13
Positive	2	rs10189246	169109885	A	CERS6	912.764	912.51	27800000	14.1	5.835e-34	1.36e-28	913.766	912.531	20120000	13.94	2.092e-33	4.875e-28
Positive	2	rs10189246	169109885	A	CERS6	914.779	929.523	31400000	12.05	6.811e-27	1.786e-21	915.781	929.485	22690000	11.95	1.452e-26	3.808e-21
Negative	2	rs6736202	171063963	C	MYO3B	187.006	36.4892	1750000000	9.086	2.51e-17	1.033e-12	188.01	36.5162	144600000	9.451	1.901e-18	8.141e-14
Negative	2	rs10084243	186575086	G	-	433.236	68.7811	65100000	7.989	4.236e-14	1.217e-09	434.239	68.7772	14700000	7.834	1.159e-13	3.079e-09
Negative	2	rs10084243	186575086	G	-	457.236	66.1702	50540000	8.171	1.282e-14	6.113e-10	458.24	66.0489	12760000	7.983	4.404e-14	1.572e-09
Negative	2	rs4527172	188762356	T	-	293.213	64.408	268600000	9.384	3.055e-18	6.41e-12	294.216	64.4884	52110000	9.754	2.15e-19	4.511e-13
Negative	2	rs4527172	188762356	T	-	311.223	64.059	197800000	14.23	1.778e-34	3.731e-28	312.226	64.2935	39030000	14.4	4.463e-35	9.362e-29
Negative	2	rs7557245	199596158	A	-	303.233	129.782	76320000	8.17	1.39e-14	8.33e-10	304.237	129.786	16590000	8.138	1.712e-14	1.026e-09	305.24	129.811	1811000	8.235	9.01e-15	6.751e-10
Negative	2	rs7557245	199596158	A	-	433.236	68.7811	45240000	9.371	3.779e-18	4.664e-13	434.239	68.7772	10390000	9.409	2.891e-18	3.567e-13
Negative	2	rs7557245	199596158	A	-	457.236	66.1702	30090000	8.351	4.179e-15	2.579e-10	458.24	66.0489	7756000	8.447	2.205e-15	1.713e-10
Positive	2	rs6761689	201048718	T	SPATS2L	792.707	921.958	531000000	9.417	3.214e-18	6.742e-12	793.71	921.926	302600000	9.774	2.566e-19	5.382e-13	794.713	921.856	80240000	8.811	2.139e-16	4.487e-10
Positive	2	rs12328369	205437485	A	PARD3B	429.373	309.265	32240000	8.209	1.02e-14	1.861e-10	430.377	309.295	10360000	7.744	2.112e-13	2.702e-09
Negative	2	rs6759008	216677487	C	TMEM169	187.006	36.4892	2604000000	12.09	4.329e-27	6.054e-22	188.01	36.5162	214200000	12.59	8.914e-29	1.247e-23
Positive	2	rs3792084	240598412	C	NDUFA10	429.373	309.265	28490000	7.914	6.886e-14	1.039e-09	430.377	309.295	9514000	7.834	1.158e-13	1.714e-09
Positive	2	rs3792084	240598412	C	NDUFA10	469.365	309.438	16120000	8.192	1.114e-14	2.783e-10	470.369	309.384	5556000	8.127	1.714e-14	4.18e-10
Positive	3	rs9815171	622933	G	-	447.347	365.33	73830000	8.638	7.844e-16	3.578e-11	448.35	365.094	21940000	8.647	7.386e-16	3.368e-11
Positive	3	rs9864434	3336505	A	-	429.373	309.265	29450000	11.53	4.912e-25	1.288e-19	430.377	309.295	9918000	11.53	4.596e-25	1.205e-19
Negative	3	rs9864434	3336505	A	-	446.377	287.415	4081000	8.993	5.521e-17	1.158e-11	447.38	287.333	1317000	9.075	3.114e-17	7.259e-12
Positive	3	rs9864434	3336505	A	-	448.391	309.387	8942000	9.688	4.128e-19	1.083e-13	449.394	309.188	2872000	9.66	5.056e-19	1.326e-13
Positive	3	rs9864434	3336505	A	-	469.365	309.438	15750000	11.05	1.862e-23	4.883e-18	470.369	309.384	5454000	11.01	2.42e-23	6.347e-18
Negative	3	rs1827105	6632570	T	-	828.577	514.16	52700000	8.367	3.503e-15	6.282e-11	829.58	514.163	26620000	8.466	1.804e-15	3.471e-11
Negative	3	rs13067144	7747713	T	GRM7	812.582	530.577	19890000	8.513	1.776e-15	1.035e-10	813.585	530.477	10640000	9.94	9.357e-20	3.635e-15
Negative	3	rs13067144	7747713	T	GRM7	828.577	514.16	129100000	10.69	4.235e-22	2.866e-17	829.58	514.163	65000000	10.79	2.036e-22	1.335e-17
Negative	3	rs9882451	10582978	G	ATP2B2	457.236	66.1702	43180000	7.937	6.375e-14	2.026e-09	458.24	66.0489	10960000	7.796	1.575e-13	4.237e-09
Positive	3	rs2002218	13244949	T	IQSEC1	712.645	897.105	47030000	8.82	1.943e-16	2.331e-10	713.648	896.554	22560000	8.978	6.55e-17	7.84e-11
Positive	3	rs2002218	13244949	T	IQSEC1	738.66	898.394	75810000	8.538	1.31e-15	1.043e-09	739.663	898.374	39030000	8.422	2.838e-15	2.252e-09
Positive	3	rs17042529	16662152	A	DAZL	886.749	911.605	10780000	9.375	3.249e-18	1.482e-13	887.752	911.688	6838000	8.576	8.45e-16	2.396e-11
Positive	3	rs17042529	16662152	A	DAZL	888.764	928.842	14950000	8.302	5.358e-15	3.406e-10	889.767	928.727	9316000	8.19	1.13e-14	6.773e-10
Positive	3	rs17042529	16662152	A	DAZL	912.764	912.51	12210000	8.556	9.705e-16	1.414e-11	913.766	912.531	8674000	8.282	6.103e-15	7.759e-11
Positive	3	rs17042529	16662152	A	DAZL	914.779	929.523	15220000	8.58	8.225e-16	2.054e-11	915.781	929.485	11260000	8.773	2.202e-16	6.696e-12
Positive	3	rs10446413	16852534	A	PLCL2	758.569	457.168	664700000	9.799	1.733e-19	9.321e-15	759.572	457.37	329600000	9.833	1.352e-19	9.778e-15
Positive	3	rs7645382	18530449	C	-	356.388	76.3544	66220000	7.946	5.683e-14	1.412e-09	357.392	76.5459	16880000	8.033	3.21e-14	7.024e-10
Positive	3	rs11922657	20152312	C	KAT2B	356.388	76.3544	72120000	7.744	2.088e-13	3.809e-09	357.392	76.5459	18310000	7.788	1.577e-13	2.734e-09
Positive	3	rs4857993	21422496	A	-	431.352	314.575	34520000	11.99	1.874e-26	1.966e-20	432.355	314.375	10830000	12.04	1.258e-26	1.32e-20
Positive	3	rs11707067	21760289	C	ZNF3850	429.373	309.265	48830000	9.995	5.972e-20	4.041e-15	430.377	309.295	16220000	9.825	2.01e-19	1.377e-14
Negative	3	rs11707067	21760289	C	ZNF3850	446.377	287.415	7068000	8.394	3.786e-15	5.295e-10	447.38	287.333	2273000	8.419	3.203e-15	3.914e-10
Positive	3	rs11707067	21760289	C	ZNF3850	448.391	309.387	14700000	8.448	2.658e-15	2.534e-10	449.394	309.188	4766000	8.523	1.613e-15	2.116e-10
Positive	3	rs11707067	21760289	C	ZNF3850	469.365	309.438	26120000	9.596	1.019e-18	7.639e-14	470.369	309.384	9107000	9.663	6.366e-19	6.678e-14
Positive	3	rs2643844	27614944	G	-	886.749	911.605	21170000	8.362	3.835e-15	9.933e-11	887.752	911.688	14930000	8.776	2.336e-16	7.102e-12
Positive	3	rs2643844	27614944	G	-	912.764	912.51	28050000	9.364	3.885e-18	1.006e-13	913.766	912.531	19940000	9.055	3.407e-17	6.681e-13
Positive	3	rs2643844	27614944	G	-	914.779	929.523	34600000	9.265	7.818e-18	3.417e-13	915.781	929.485	25690000	9.525	1.238e-18	6.835e-14
Negative	3	rs12638204	40693202	A	-	187.006	36.4892	1730000000	8.953	6.425e-17	2.324e-12	188.01	36.5162	142400000	9.266	7.171e-18	2.466e-13
Positive	3	rs17079575	47335897	T	KLHL18	356.388	76.3544	145000000	7.834	1.232e-13	2.438e-09	357.392	76.5459	37160000	7.972	5.065e-14	1.052e-09
Negative	3	rs9861870	52818862	T	ITIH1	433.236	68.7811	48900000	7.677	3.17e-13	6.52e-09	434.239	68.7772	11190000	7.658	3.576e-13	7.734e-09
Negative	3	rs4687665	52850435	T	MUSTN1	187.006	36.4892	1202000000	7.831	1.184e-13	1.634e-09	188.01	36.5162	98190000	8.013	3.626e-14	4.9e-10
Positive	3	rs750528	53184913	G	PRKCD	563.551	133.09	107500000	8.48	1.893e-15	1.074e-10	564.554	133.162	42110000	8.406	3.116e-15	1.767e-10
Positive	3	rs17056058	55871620	T	ERC2	912.764	912.51	26270000	8.563	9.664e-16	1.414e-11	913.766	912.531	19060000	8.511	1.37e-15	1.996e-11
Positive	3	rs2166793	59652662	G	-	914.779	929.523	27140000	7.881	8.558e-14	1.34e-09	915.781	929.485	19910000	7.972	4.739e-14	8.957e-10
Negative	3	rs1485731	59798821	C	FHIT	187.006	36.4892	1304000000	8.666	4.593e-16	1.014e-11	188.01	36.5162	105500000	8.769	2.258e-16	4.598e-12
Negative	3	rs13072261	62591657	C	CADPS	303.233	129.782	164700000	8.538	1.388e-15	1.213e-10	304.237	129.786	36290000	8.609	8.64e-16	7.821e-11	305.24	129.811	3780000	8.517	1.599e-15	1.398e-10
Negative	3	rs520346	62813828	A	CADPS	187.006	36.4892	1315000000	8.728	3.005e-16	6.928e-12	188.01	36.5162	106900000	8.887	1e-16	2.209e-12
Positive	3	rs9835216	65328585	T	MAGI1	429.373	309.265	48030000	9.849	1.541e-19	8.978e-15	430.377	309.295	16100000	9.797	2.236e-19	1.466e-14
Positive	3	rs9835216	65328585	T	MAGI1	448.391	309.387	13800000	7.835	1.36e-13	6.107e-09	449.394	309.188	4429000	7.81	1.596e-13	6.318e-09
Positive	3	rs9835216	65328585	T	MAGI1	469.365	309.438	25540000	9.398	3.767e-18	2.026e-13	470.369	309.384	8676000	9.133	2.375e-17	9.402e-13
Negative	3	rs17006997	70409359	A	-	828.577	487.56	160700000	8.043	2.978e-14	4.463e-09	829.58	487.568	81760000	8.061	2.65e-14	3.089e-09
Positive	3	rs9310273	73698790	C	PDZRN3	758.569	457.168	929200000	13.45	9.464e-32	2.482e-26	759.572	457.37	432600000	12.18	2.37e-27	8.287e-22
Negative	3	rs11917226	83020630	A	-	187.006	36.4892	1715000000	8.905	8.828e-17	2.94e-12	188.01	36.5162	143800000	9.44	2.049e-18	8.267e-14
Positive	3	rs2317597	83077740	T	-	758.569	457.168	574400000	9.063	3.793e-17	1.326e-12	759.572	457.37	279800000	8.873	1.395e-16	6.097e-12
Positive	3	rs17027045	86394270	G	-	356.388	76.3544	102400000	7.798	1.512e-13	2.842e-09	357.392	76.5459	26060000	7.866	9.759e-14	1.817e-09
Positive	3	rs6441763	105001542	T	-	758.569	457.168	629100000	9.508	2.128e-18	1.015e-13	759.572	457.37	291900000	8.703	5.266e-16	1.973e-11
Negative	3	rs12490722	109647246	C	MYH15	828.577	514.16	49080000	8.115	1.898e-14	2.766e-10	829.58	514.163	24670000	8.16	1.408e-14	2.037e-10
Positive	3	rs2733402	115608497	G	ZBTB20	447.347	365.33	82860000	9.116	2.255e-17	1.391e-12	448.35	365.094	24610000	8.87	1.245e-16	6.529e-12
Negative	3	rs6797796	120387620	T	TEX55	828.577	487.56	91590000	10.21	7.528e-21	1.974e-15	829.58	487.568	47440000	10.5	9.131e-22	2.395e-16
Positive	3	rs1967205	132771837	C	CPNE4	356.388	76.3544	136300000	8.617	7.203e-16	3.084e-11	357.392	76.5459	34850000	8.744	3.039e-16	1.301e-11
Positive	3	rs2292411	140836297	A	NMNAT3	447.347	365.33	72750000	8.089	3.024e-14	9.611e-10	448.35	365.094	21590000	7.869	1.239e-13	3.131e-09
Negative	3	rs7620185	145698242	A	-	433.236	68.7811	57380000	8.19	1.131e-14	4.033e-10	434.239	68.7772	13210000	8.222	9.116e-15	3.903e-10
Positive	3	rs7637554	146997721	G	-	886.749	911.605	12670000	8.063	3.3e-14	7.211e-10	887.752	911.688	9003000	8.523	1.614e-15	4.516e-11
Positive	3	rs7637554	146997721	G	-	912.764	912.51	17780000	9.715	4.395e-19	1.317e-14	913.766	912.531	12960000	9.714	4.429e-19	1.309e-14
Positive	3	rs7637554	146997721	G	-	914.779	929.523	19960000	8.511	1.75e-15	4.205e-11	915.781	929.485	13640000	7.856	1.248e-13	2.032e-09
Positive	3	rs16854694	171184526	T	SEC62	886.749	911.605	24890000	8.433	2.72e-15	7.412e-11	887.752	911.688	16300000	8.057	3.225e-14	6.905e-10
Positive	3	rs16854694	171184526	T	SEC62	912.764	912.51	32670000	9.323	6.216e-18	1.23e-13	913.766	912.531	23480000	9.155	2e-17	3.995e-13
Positive	3	rs16854694	171184526	T	SEC62	914.779	929.523	35870000	7.945	6.636e-14	1.063e-09	915.781	929.485	25960000	7.9	8.873e-14	1.605e-09
Positive	3	rs6789307	176738836	T	-	429.373	309.265	36180000	8.223	9.935e-15	1.861e-10	430.377	309.295	12210000	8.243	8.675e-15	1.701e-10
Positive	3	rs6789307	176738836	T	-	469.365	309.438	19210000	7.86	1.06e-13	1.823e-09	470.369	309.384	6704000	7.92	7.189e-14	1.312e-09
Positive	3	rs7624239	179018318	T	-	447.347	365.33	96620000	10.02	3.989e-20	3.985e-15	448.35	365.094	28700000	9.738	3.096e-19	2.32e-14
Positive	3	rs7621450	179282018	A	-	356.388	76.3544	221600000	10.6	4.772e-22	5.888e-17	357.392	76.5459	56700000	10.79	1.127e-22	1.391e-17
Negative	3	rs3774224	180401600	T	PIK3CA	303.233	129.782	118300000	9.849	1.123e-19	2.619e-14	304.237	129.786	25810000	9.806	1.534e-19	3.219e-14	305.24	129.811	2787000	10.07	2.266e-20	5.942e-15
Negative	3	rs3774224	180401600	T	PIK3CA	327.233	118.705	50680000	9.59	7.309e-19	5.111e-13	328.236	118.749	11950000	9.495	1.437e-18	1.005e-12
Negative	3	rs3774224	180401600	T	PIK3CA	343.228	65.9474	230800000	9.073	2.844e-17	1.989e-11	344.231	65.9338	55050000	9.027	3.93e-17	2.748e-11
Negative	3	rs3774224	180401600	T	PIK3CA	409.236	80.634	45140000	11.18	5.494e-24	5.763e-18	410.239	80.589	9507000	10.63	3.58e-22	3.755e-16
Negative	3	rs3774224	180401600	T	PIK3CA	433.236	68.7811	61540000	15.13	1.331e-37	1.396e-31	434.239	68.7772	14170000	15.23	5.923e-38	6.213e-32
Negative	3	rs3774224	180401600	T	PIK3CA	457.236	66.1702	44530000	13.77	7.804e-33	8.186e-27	458.24	66.0489	11380000	13.62	2.557e-32	2.683e-26
Positive	3	rs3774224	180401600	T	PIK3CA	864.764	887.192	23500000	8.672	4.521e-16	1.581e-10	865.768	887.206	14130000	8.968	5.897e-17	3.093e-11
Positive	3	rs9985328	182416894	A	-	356.388	76.3544	445000000	19.98	1.021e-54	1.071e-48	357.392	76.5459	114000000	20.68	3.752e-57	3.936e-51
Positive	3	rs13075345	189399372	G	LPP	886.749	911.605	24590000	8.393	3.254e-15	8.753e-11	887.752	911.688	16630000	8.363	3.971e-15	9.919e-11
Positive	3	rs13075345	189399372	G	LPP	912.764	912.51	33260000	9.658	5.109e-19	1.51e-14	913.766	912.531	24340000	9.713	3.457e-19	1.036e-14
Positive	3	rs13075345	189399372	G	LPP	914.779	929.523	37950000	8.62	7.091e-16	1.792e-11	915.781	929.485	26780000	8.307	5.745e-15	1.296e-10
Negative	4	rs11730564	504201	T	PIGG	828.577	514.16	45910000	8.597	7.355e-16	1.498e-11	829.58	514.163	23000000	8.61	6.711e-16	1.365e-11
Positive	4	rs6850875	5678372	C	EVC2	429.373	309.265	145700000	40.14	2.098e-114	4.401e-108	430.377	309.295	48740000	38.43	4.01e-110	8.412e-104
Negative	4	rs6850875	5678372	C	EVC2	446.377	287.415	19720000	18.73	2.223e-50	4.664e-44	447.38	287.333	6413000	19.42	8.42e-53	1.766e-46
Positive	4	rs6850875	5678372	C	EVC2	448.391	309.387	43350000	21.89	2.835e-61	5.948e-55	449.394	309.188	13900000	21.67	1.583e-60	3.321e-54
Positive	4	rs6850875	5678372	C	EVC2	469.365	309.438	78190000	34.36	1.971e-99	4.135e-93	470.369	309.384	26980000	33.38	1.017e-96	2.134e-90
Positive	4	rs6828777	6011269	G	CRMP1	356.388	76.3544	142000000	7.602	5.529e-13	9.133e-09	357.392	76.5459	36410000	7.738	2.33e-13	3.942e-09
Negative	4	rs6828777	6011269	G	CRMP1	433.236	68.7811	68630000	8.469	1.951e-15	9.745e-11	434.239	68.7772	15850000	8.54	1.217e-15	7.094e-11
Negative	4	rs6828777	6011269	G	CRMP1	457.236	66.1702	54420000	8.898	1.062e-16	1.013e-11	458.24	66.0489	13180000	8.236	9.205e-15	4.828e-10
Positive	4	rs4234738	6428614	G	PPP2R2C	646.031	58.3831	210600000	7.965	5.483e-14	3.196e-09	647.034	58.3165	57910000	8.019	3.856e-14	2.451e-09
Negative	4	rs7665055	16968552	C	-	437.291	60.227	24730000	9.791	1.874e-19	9.211e-14	438.294	60.1705	6384000	9.215	1.132e-17	5.485e-12
Negative	4	rs12640967	18436697	A	-	187.006	36.4892	1278000000	8.133	2.044e-14	3.35e-10	188.01	36.5162	103300000	8.208	1.25e-14	1.928e-10
Positive	4	rs13110908	20096466	A	SLIT2	431.352	314.575	20010000	7.926	6.515e-14	5.695e-09	432.355	314.375	6356000	8.079	2.397e-14	2.395e-09
Positive	4	rs16871413	21168907	T	KCNIP4	356.388	76.3544	219800000	10.37	2.436e-21	2.555e-16	357.392	76.5459	56340000	10.58	5.124e-22	5.375e-17
Positive	4	rs10016103	21630936	G	-	912.764	912.51	24180000	7.802	1.425e-13	1.256e-09	913.766	912.531	17250000	7.602	5.095e-13	4.208e-09
Positive	4	rs10805265	26194409	T	TBC1D19	429.373	309.265	21050000	9.621	5.609e-19	2.615e-14	430.377	309.295	7055000	9.561	8.66e-19	4.326e-14
Positive	4	rs10805265	26194409	T	TBC1D19	448.391	309.387	6581000	8.502	1.397e-15	1.623e-10	449.394	309.188	2153000	8.683	4.076e-16	6.577e-11
Positive	4	rs10805265	26194409	T	TBC1D19	469.365	309.438	11340000	9.347	3.98e-18	2.064e-13	470.369	309.384	3888000	9.203	1.103e-17	5.445e-13
Negative	4	rs292037	28076672	C	-	303.233	129.782	167700000	12.49	7.942e-28	1.666e-21	304.237	129.786	36750000	12.48	8.04e-28	1.687e-21	305.24	129.811	3905000	12.65	2.243e-28	4.705e-22
Positive	4	rs292037	28076672	C	-	343.224	71.2246	134400000	7.964	7.028e-14	4.916e-09	344.228	72.1272	28270000	8.023	4.825e-14	4.475e-09
Negative	4	rs292037	28076672	C	-	343.228	65.9474	301700000	9.216	1.72e-17	1.989e-11	344.231	65.9338	72230000	9.181	2.193e-17	2.748e-11
Negative	4	rs292037	28076672	C	-	345.243	68.3524	88270000	9.71	5.573e-19	1.949e-13	346.247	68.0647	20990000	9.671	7.31e-19	2.556e-13
Negative	4	rs292037	28076672	C	-	433.236	68.7811	34070000	7.696	3.761e-13	7.587e-09	434.239	68.7772	8160000	8.082	3.258e-14	1.005e-09
Negative	4	rs292037	28076672	C	-	457.236	66.1702	28730000	8.975	8.891e-17	8.882e-12	458.24	66.0489	7555000	9.013	6.875e-17	7.592e-12
Positive	4	rs292037	28076672	C	-	864.764	887.192	36930000	10.69	5.309e-22	1.114e-15	865.768	887.206	21270000	10.55	1.461e-21	3.065e-15
Negative	4	rs11941497	36835431	A	-	187.006	36.4892	1756000000	9.114	2.208e-17	9.263e-13	188.01	36.5162	144300000	9.415	2.645e-18	1.047e-13
Positive	4	rs2034828	48637001	G	-	356.388	76.3544	112100000	10.72	1.647e-22	2.29e-17	357.392	76.5459	28700000	10.93	3.558e-23	5.331e-18
Positive	4	rs6811279	68591608	T	-	646.031	58.3831	195200000	7.98	4.501e-14	2.889e-09	647.034	58.3165	53570000	8.01	3.682e-14	2.414e-09
Positive	4	rs4694182	75158439	A	CXCL3	912.764	912.51	14240000	8.535	1.297e-15	1.814e-11	913.766	912.531	10260000	8.411	2.969e-15	4.098e-11
Positive	4	rs6853586	77997404	G	-	429.373	309.265	29860000	8.296	5.794e-15	1.226e-10	430.377	309.295	10030000	8.276	6.629e-15	1.331e-10
Positive	4	rs6853586	77997404	G	-	469.365	309.438	16620000	8.413	2.658e-15	7.337e-11	470.369	309.384	5753000	8.389	3.106e-15	8.689e-11
Negative	4	rs1017650	79395039	G	FRAS1	187.006	36.4892	1359000000	7.882	8.493e-14	1.246e-09	188.01	36.5162	112400000	8.187	1.149e-14	1.786e-10
Positive	4	rs17004218	80883757	A	-	447.347	365.33	58240000	7.74	2.211e-13	5.395e-09	448.35	365.094	18010000	7.928	6.585e-14	1.867e-09
Positive	4	rs2582038	89525529	A	HERC6	431.352	314.575	19110000	8.134	1.633e-14	1.927e-09	432.355	314.375	6031000	8.227	8.829e-15	9.748e-10
Positive	4	rs6855756	92759501	G	-	447.347	365.33	57080000	11.67	1.6e-25	3.358e-20	448.35	365.094	17320000	11.68	1.547e-25	3.246e-20
Positive	4	rs10033359	95748453	C	PDLIM5	758.569	457.168	1052000000	14.82	2.035e-36	2.134e-30	759.572	457.37	494600000	13.53	6.304e-32	4.409e-26
Positive	4	rs17026779	98688974	C	STPG2	447.347	365.33	160700000	9.688	3.694e-19	2.87e-14	448.35	365.094	49610000	9.927	6.559e-20	6.553e-15
Positive	4	rs17030120	101561629	A	EMCN	356.388	76.3544	69840000	7.814	1.334e-13	2.59e-09	357.392	76.5459	17790000	7.89	8.153e-14	1.584e-09
Positive	4	rs6845598	104141393	C	SLC9B1	431.352	314.575	21740000	8.14	1.653e-14	1.927e-09	432.355	314.375	6921000	8.323	4.92e-15	6.072e-10
Negative	4	rs7655195	104823461	C	TACR3	187.006	36.4892	681700000	7.768	1.862e-13	2.312e-09	188.01	36.5162	55470000	7.904	7.786e-14	8.975e-10
Negative	4	rs12500579	114074926	G	ANK2	303.233	129.782	227300000	9.104	2.799e-17	3.262e-12	304.237	129.786	49890000	9.141	2.163e-17	2.521e-12	305.24	129.811	5158000	8.864	1.463e-16	1.615e-11
Positive	4	rs12500579	114074926	G	ANK2	305.247	74.8867	117800000	8.146	1.781e-14	1.437e-09	306.25	74.8482	24870000	8.132	1.954e-14	1.518e-09
Positive	4	rs12500579	114074926	G	ANK2	319.226	66.2764	241100000	7.956	6.09e-14	3.362e-09	320.23	66.4667	50020000	7.827	1.398e-13	7.333e-09
Negative	4	rs12500579	114074926	G	ANK2	321.243	71.3063	246200000	8.092	2.53e-14	3.122e-09	322.247	71.2886	53940000	8.1	2.402e-14	2.964e-09
Negative	4	rs12500579	114074926	G	ANK2	345.243	68.3524	122200000	7.962	5.865e-14	4.243e-09	346.247	68.0647	28540000	8.016	4.148e-14	4.144e-09
Positive	4	rs11098375	118242631	C	-	431.352	314.575	75410000	11.65	2.812e-25	1.967e-19	432.355	314.375	23930000	11.92	3.576e-26	2.5e-20
Positive	4	rs11098375	118242631	C	-	662.025	62.334	210100000	9.696	4.786e-19	1.673e-13	663.029	62.6734	56180000	9.512	1.759e-18	5.272e-13
Positive	4	rs9996163	148702055	G	-	912.764	912.51	24340000	7.601	6.23e-13	4.415e-09	913.766	912.531	17550000	7.499	1.178e-12	7.974e-09
Positive	4	rs11722067	149528357	A	NR3C2	429.373	309.265	46790000	9.691	3.609e-19	1.893e-14	430.377	309.295	15780000	9.711	3.135e-19	1.778e-14
Positive	4	rs11722067	149528357	A	NR3C2	469.365	309.438	25210000	9.419	2.52e-18	1.391e-13	470.369	309.384	8729000	9.399	2.907e-18	1.794e-13
Positive	4	rs1870536	156928401	A	GUCY1B1	758.569	457.168	1586000000	11.77	7.129e-26	1.068e-20	759.572	457.37	745100000	11.14	8.501e-24	1.372e-18
Positive	4	rs11732958	157358626	A	-	356.388	76.3544	66790000	7.772	2.005e-13	3.723e-09	357.392	76.5459	17020000	7.855	1.182e-13	2.175e-09
Negative	4	rs10013767	167284271	T	-	828.577	487.56	318000000	12.81	1.689e-29	1.181e-23	829.58	487.568	165600000	13.38	1.769e-31	1.237e-25
Negative	4	rs11933629	172380796	T	-	311.223	64.059	188700000	8.061	2.745e-14	4.114e-09	312.226	64.2935	37590000	8.229	9.018e-15	1.72e-09
Positive	4	rs17057585	173095187	C	GALNTL6	912.764	912.51	25080000	8.113	1.874e-14	2.052e-10	913.766	912.531	18430000	8.199	1.063e-14	1.304e-10
Positive	5	rs4975776	2017576	G	-	356.388	76.3544	125700000	8.722	4.255e-16	1.941e-11	357.392	76.5459	31930000	8.78	2.871e-16	1.255e-11
Negative	5	rs6881164	2021080	G	-	303.233	129.782	84740000	8.238	1.151e-14	7.102e-10	304.237	129.786	18540000	8.268	9.496e-15	5.859e-10	305.24	129.811	1961000	8.155	1.977e-14	1.383e-09
Negative	5	rs6881164	2021080	G	-	327.233	118.705	47430000	11.46	1.576e-24	3.306e-18	328.236	118.749	11260000	11.46	1.579e-24	3.312e-18
Negative	5	rs900250	8036035	G	-	591.391	200.19	6606000	8.741	2.787e-16	6.284e-11	592.394	200.009	2503000	8.554	9.955e-16	2.176e-10
Positive	5	rs3026307	9434004	C	SEMA5A	447.347	365.33	164200000	10.01	3.524e-20	3.985e-15	448.35	365.094	50760000	10.28	4.771e-21	5.56e-16
Positive	5	rs10053087	9973412	C	-	563.551	133.09	61590000	9.381	3.302e-18	4.327e-13	564.554	133.162	24040000	9.248	8.497e-18	1.114e-12
Positive	5	rs13158633	11326555	T	CTNND2	447.347	365.33	39160000	7.743	2.442e-13	5.888e-09	448.35	365.094	11900000	7.763	2.146e-13	5.175e-09
Positive	5	rs10062003	14379955	A	TRIO	295.226	67.5154	869300000	8.143	1.539e-14	1.345e-09	296.23	68.0846	170300000	8.12	1.79e-14	1.516e-09
Positive	5	rs10062003	14379955	A	TRIO	319.226	66.2764	203300000	8.37	3.396e-15	4.749e-10	320.23	66.4667	42260000	8.246	7.803e-15	6.063e-10
Positive	5	rs6879532	23092333	T	-	356.388	76.3544	63940000	7.925	6.42e-14	1.412e-09	357.392	76.5459	16330000	8.033	3.177e-14	7.024e-10
Negative	5	rs2319467	24620666	T	CDH10	437.291	60.227	6507000	8.624	9.586e-16	2.873e-10	438.294	60.1705	1742000	8.576	1.316e-15	3.943e-10
Negative	5	rs17467061	25593672	G	-	448.307	47.8074	29240000	8.67	6.131e-16	6.431e-10	449.31	48.0208	8327000	8.813	2.336e-16	2.45e-10
Positive	5	rs13178159	26709616	C	-	662.025	62.334	37580000	7.938	7.273e-14	5.449e-09	663.029	62.6734	10220000	7.953	6.628e-14	4.966e-09
Negative	5	rs7702937	38498949	G	EGFLAM	433.236	68.7811	67360000	8.309	5.11e-15	2.147e-10	434.239	68.7772	15410000	8.281	6.176e-15	2.945e-10
Negative	5	rs7702937	38498949	G	EGFLAM	457.236	66.1702	53120000	8.673	4.375e-16	3.671e-11	458.24	66.0489	13590000	8.617	6.4e-16	5.594e-11
Positive	5	rs700241	39412889	A	DAB2	356.388	76.3544	129000000	8.172	1.271e-14	4.058e-10	357.392	76.5459	32900000	8.269	6.677e-15	2.155e-10
Positive	5	rs393809	57682504	C	-	447.347	365.33	80750000	8.786	2.667e-16	1.301e-11	448.35	365.094	24940000	8.808	2.293e-16	1.119e-11
Negative	5	rs255635	58630931	G	PDE4D	187.006	36.4892	1197000000	7.673	3.599e-13	4.125e-09	188.01	36.5162	96550000	7.723	2.624e-13	2.634e-09
Negative	5	rs7719441	58634624	A	PDE4D	812.582	530.577	20170000	8.796	2.528e-16	1.964e-11	813.585	530.477	10730000	10.2	1.358e-20	5.816e-16
Negative	5	rs7719441	58634624	A	PDE4D	828.577	514.16	127700000	10.66	4.805e-22	3.055e-17	829.58	514.163	64280000	10.74	2.528e-22	1.607e-17
Positive	5	rs11740861	66625790	T	-	447.347	365.33	67910000	8.064	2.923e-14	9.434e-10	448.35	365.094	20600000	8.064	2.923e-14	1.005e-09
Positive	5	rs7737571	67738316	T	-	758.569	457.168	1620000000	12.13	4.276e-27	8.972e-22	759.572	457.37	760500000	11.19	6.105e-24	1.164e-18
Negative	5	rs16873321	71270240	A	-	409.236	80.634	42570000	8.431	2.26e-15	4.311e-10	410.239	80.589	9520000	8.706	3.488e-16	1.22e-10
Negative	5	rs16873321	71270240	A	-	433.236	68.7811	51760000	9.232	8.948e-18	9.88e-13	434.239	68.7772	11860000	9.222	9.651e-18	1.066e-12
Negative	5	rs16873321	71270240	A	-	457.236	66.1702	34460000	7.769	1.755e-13	4.845e-09	458.24	66.0489	8868000	7.777	1.669e-13	4.431e-09
Positive	5	rs16873321	71270240	A	-	864.764	887.192	26900000	8.533	1.132e-15	3.393e-10	865.768	887.206	16200000	8.835	1.433e-16	5.012e-11
Negative	5	rs4434362	71575797	C	MRPS27	828.577	514.16	72280000	8.097	2.08e-14	2.989e-10	829.58	514.163	35020000	7.78	1.644e-13	2.017e-09
Positive	5	rs16870980	73185682	A	ARHGEF2B	429.373	309.265	27460000	7.596	5.293e-13	6.169e-09	430.377	309.295	9394000	7.745	2.049e-13	2.669e-09
Positive	5	rs16870980	73185682	A	ARHGEF2B	469.365	309.438	15100000	7.591	5.489e-13	7.472e-09	470.369	309.384	5215000	7.547	7.244e-13	9.44e-09
Positive	5	rs310512	82862683	A	VCAN	886.749	911.605	14290000	9.387	4.524e-18	1.977e-13	887.752	911.688	9733000	9.45	2.92e-18	1.332e-13
Positive	5	rs310512	82862683	A	VCAN	888.764	928.842	19700000	8.306	6.882e-15	4.21e-10	889.767	928.727	12330000	8.219	1.217e-14	7.091e-10
Positive	5	rs310512	82862683	A	VCAN	912.764	912.51	18790000	10.47	2.005e-21	1.052e-16	913.766	912.531	13710000	10.51	1.485e-21	7.787e-17
Positive	5	rs310512	82862683	A	VCAN	914.779	929.523	21990000	9.634	7.983e-19	4.407e-14	915.781	929.485	15780000	9.453	2.851e-18	1.495e-13
Positive	5	rs310512	82862683	A	VCAN	948.8	946.043	69270000	8.186	1.506e-14	1.975e-09	949.801	945.131	47820000	8.107	2.516e-14	2.224e-09
Positive	5	rs293050	94285409	C	MCTP1	886.749	911.605	25000000	8.571	1.225e-15	3.621e-11	887.752	911.688	16810000	8.465	2.489e-15	6.526e-11
Positive	5	rs293050	94285409	C	MCTP1	912.764	912.51	33830000	9.794	2.708e-19	8.234e-15	913.766	912.531	24640000	9.775	3.113e-19	9.465e-15
Positive	5	rs293050	94285409	C	MCTP1	914.779	929.523	37990000	8.563	1.295e-15	3.197e-11	915.781	929.485	27360000	8.485	2.176e-15	5.42e-11
Positive	5	rs6861758	97157842	G	-	563.551	133.09	82460000	7.993	5.939e-14	2.596e-09	564.554	133.162	32430000	7.951	7.718e-14	3.445e-09
Negative	5	rs13164607	97398209	C	-	187.006	36.4892	1707000000	8.734	3.204e-16	7.306e-12	188.01	36.5162	139700000	8.966	6.539e-17	1.459e-12
Positive	5	rs6594590	111704654	T	EPB41L4A	356.388	76.3544	143300000	7.792	1.517e-13	2.842e-09	357.392	76.5459	36590000	7.895	7.825e-14	1.534e-09
Negative	5	rs17137104	114138097	G	-	187.006	36.4892	1417000000	8.211	1.085e-14	1.913e-10	188.01	36.5162	115000000	8.334	4.805e-15	8.262e-11
Positive	5	rs12110151	118165763	G	-	429.373	309.265	48100000	10.06	2.613e-20	3.046e-15	430.377	309.295	15970000	9.87	1.013e-19	8.279e-15
Positive	5	rs12110151	118165763	G	-	448.391	309.387	14400000	8.394	3.057e-15	2.789e-10	449.394	309.188	4633000	8.385	3.239e-15	3.089e-10
Positive	5	rs12110151	118165763	G	-	469.365	309.438	25550000	9.582	8.086e-19	6.407e-14	470.369	309.384	8907000	9.643	5.204e-19	5.746e-14
Positive	5	rs9327231	121131826	A	-	662.025	62.334	80780000	8.048	3.044e-14	2.555e-09	663.029	62.6734	21830000	8.01	3.908e-14	3.153e-09
Negative	5	rs13173672	127011681	G	CTXN3	433.236	68.7811	54300000	7.636	4.113e-13	8.218e-09	434.239	68.7772	12550000	7.705	2.66e-13	6.002e-09
Negative	5	rs12654466	129599348	A	-	187.006	36.4892	1920000000	10.13	1.94e-20	1.696e-15	188.01	36.5162	156500000	10.36	3.795e-21	3.461e-16
Positive	5	rs10076673	134578628	G	PITX1	303.231	72.2937	269500000	8.584	1.125e-15	3.932e-10	304.235	72.2686	58850000	8.668	6.419e-16	2.244e-10
Negative	5	rs10076673	134578628	G	PITX1	303.233	129.782	143300000	10.09	3.19e-20	9.56e-15	304.237	129.786	31520000	10.17	1.86e-20	5.575e-15	305.24	129.811	3249000	9.789	2.811e-19	6.553e-14
Positive	5	rs10076673	134578628	G	PITX1	305.247	74.8867	76270000	9.364	5.529e-18	8.285e-13	306.25	74.8482	16070000	9.285	9.599e-18	1.438e-12
Positive	5	rs10076673	134578628	G	PITX1	319.226	66.2764	158800000	9.306	8.301e-18	2.902e-12	320.23	66.4667	32880000	9.122	2.951e-17	1.032e-11
Negative	5	rs10076673	134578628	G	PITX1	319.228	70.1582	854400000	9.113	3.141e-17	1.098e-11	320.231	70.1908	190000000	9.407	4.111e-18	1.437e-12
Negative	5	rs10076673	134578628	G	PITX1	321.243	71.3063	157900000	9.238	1.33e-17	3.985e-12	322.247	71.2886	34690000	9.277	1.014e-17	3.04e-12
Positive	5	rs10076673	134578628	G	PITX1	343.224	71.2246	127200000	8.803	2.591e-16	3.882e-11	344.228	72.1272	26510000	8.719	4.565e-16	7.712e-11
Negative	5	rs10076673	134578628	G	PITX1	345.243	68.3524	78700000	9.111	3.174e-17	7.398e-12	346.247	68.0647	18430000	9.215	1.558e-17	4.085e-12
Negative	5	rs160616	143376491	G	-	457.236	66.1702	22810000	7.745	2.156e-13	5.198e-09	458.24	66.0489	5823000	7.677	3.329e-13	7.674e-09
Negative	5	rs17104797	145910669	G	-	812.582	530.577	11400000	7.762	1.903e-13	4.202e-09	813.585	530.477	6058000	8.887	1.051e-16	3.106e-12
Negative	5	rs17104797	145910669	G	-	828.577	514.16	86480000	12.05	6.972e-27	7.698e-22	829.58	514.163	43390000	12.1	4.68e-27	5.167e-22
Positive	5	rs10057794	149591618	G	CAMK2	662.025	62.334	67510000	10.74	1.77e-22	1.857e-16	663.029	62.6734	18060000	10.58	5.784e-22	6.067e-16
Positive	5	rs9918250	149981922	A	SYNPO	429.373	309.265	31720000	8.147	1.5e-14	2.609e-10	430.377	309.295	10740000	8.209	9.945e-15	1.897e-10
Positive	5	rs9918250	149981922	A	SYNPO	448.391	309.387	10640000	7.906	7.277e-14	3.724e-09	449.394	309.188	3399000	7.836	1.144e-13	5.241e-09
Positive	5	rs9918250	149981922	A	SYNPO	469.365	309.438	17260000	8.031	3.215e-14	5.917e-10	470.369	309.384	5975000	8.012	3.641e-14	7.958e-10
Negative	5	rs3776990	153764999	C	GALNT10	433.236	68.7811	31380000	8.064	3.122e-14	9.633e-10	434.239	68.7772	7247000	8.134	1.98e-14	6.389e-10
Positive	5	rs4628026	160166334	A	ATP10B	886.749	911.605	19910000	7.712	2.567e-13	3.567e-09	887.752	911.688	13740000	7.865	9.611e-14	1.594e-09
Positive	5	rs4628026	160166334	A	ATP10B	912.764	912.51	25920000	8.403	2.761e-15	3.49e-11	913.766	912.531	18810000	8.358	3.724e-15	4.883e-11
Positive	5	rs4628026	160166334	A	ATP10B	914.779	929.523	30210000	7.75	2.006e-13	2.598e-09	915.781	929.485	21810000	7.686	3.02e-13	4.558e-09
Positive	5	rs11134650	170134117	C	GABRP	563.551	133.09	60700000	9.686	6.597e-19	1.107e-13	564.554	133.162	23950000	9.685	6.631e-19	1.159e-13
Positive	5	rs13362253	174061681	C	MSX2	766.574	442.363	39740000	10.07	2.766e-20	1.45e-14	767.577	442.161	19540000	10.11	2.058e-20	1.079e-14
Negative	5	rs408433	179217900	T	MRNIP	187.006	36.4892	1264000000	8.06	3.41e-14	5.502e-10	188.01	36.5162	102600000	8.171	1.657e-14	2.431e-10
Negative	6	rs7768378	4894696	C	CDYL	433.236	68.7811	27320000	8.333	4.366e-15	2.082e-10	434.239	68.7772	6228000	8.267	6.761e-15	3.083e-10
Positive	6	rs12199825	7585000	A	-	890.771	929.103	48810000	8.263	8.041e-15	5.623e-09
Positive	6	rs2327245	10196308	T	-	563.551	133.09	101200000	8.064	3.498e-14	1.668e-09	564.554	133.162	39680000	8.017	4.742e-14	2.314e-09
Positive	6	rs7768777	15105578	A	-	429.373	309.265	36450000	8.285	6.859e-15	1.32e-10	430.377	309.295	12300000	8.309	5.826e-15	1.262e-10
Positive	6	rs7768777	15105578	A	-	469.365	309.438	19810000	8.155	1.614e-14	3.883e-10	470.369	309.384	6879000	8.167	1.489e-14	3.776e-10
Positive	6	rs17391774	15616302	T	JARID2	758.569	457.168	1106000000	9.412	2.545e-18	1.186e-13	759.572	457.37	513900000	8.673	4.427e-16	1.72e-11
Positive	6	rs12199825	23572661	A	-	886.749	911.605	26730000	9.418	2.991e-18	1.394e-13	887.752	911.688	18180000	9.419	2.987e-18	1.333e-13
Positive	6	rs12199825	23572661	A	-	888.764	928.842	36220000	8.175	1.435e-14	8.137e-10	889.767	928.727	22670000	8.11	2.191e-14	1.242e-09	890.771	929.103	7585000	8.263	8.041e-15	5.623e-09
Positive	6	rs12199825	23572661	A	-	912.764	912.51	33870000	9.921	8.294e-20	2.677e-15	913.766	912.531	24630000	9.913	8.817e-20	3.083e-15
Positive	6	rs12199825	23572661	A	-	914.779	929.523	38960000	9.102	2.727e-17	1.06e-12	915.781	929.485	28300000	9.056	3.748e-17	1.404e-12
Positive	6	rs303020	25245495	C	CMAHP	447.347	365.33	88220000	9.854	1.252e-19	1.193e-14	448.35	365.094	26730000	9.841	1.377e-19	1.256e-14
Negative	6	rs11965454	31242570	C	POU5F1	433.236	68.7811	47200000	8.833	1.66e-16	1.179e-11	434.239	68.7772	10950000	8.968	6.562e-17	5.736e-12
Negative	6	rs204878	32153204	A	CYP21A2/TNKB	457.236	66.1702	22640000	8.347	5.426e-15	2.995e-10	458.24	66.0489	5828000	8.355	5.122e-15	3.256e-10
Positive	6	rs12660769	32380288	G	TSBP1	447.347	365.33	159700000	9.377	4.272e-18	2.801e-13	448.35	365.094	49300000	9.605	8.556e-19	5.79e-14
Positive	6	rs2776895	37639231	T	-	912.764	912.51	25080000	8.113	2e-14	2.174e-10	913.766	912.531	17880000	7.891	8.445e-14	8.517e-10
Positive	6	rs1678723	38902612	A	DNAH8	646.031	58.3831	153000000	8.795	2.5e-16	2.186e-11	647.034	58.3165	41770000	8.8	2.418e-16	2.113e-11
Positive	6	rs11758789	39404956	T	KIF6/KCNK16	429.373	309.265	36060000	8.344	4.058e-15	1.002e-10	430.377	309.295	11980000	8.205	1.022e-14	1.932e-10
Positive	6	rs11758789	39404956	T	KIF6/KCNK16	469.365	309.438	19360000	8.09	2.181e-14	4.86e-10	470.369	309.384	6736000	8.119	1.8e-14	4.341e-10
Negative	6	rs6900461	39503986	T	KIF6	433.236	68.7811	26110000	8.011	3.921e-14	1.149e-09	434.239	68.7772	5910000	7.879	9.242e-14	2.551e-09
Positive	6	rs2053109	40506236	T	LRNF2	756.553	408.519	347400000	8.626	7.124e-16	4.982e-10	757.557	408.685	162000000	8.664	5.487e-16	3.837e-10
Positive	6	rs2053109	40506236	T	LRNF2	758.56	408.446	42310000	8.635	6.715e-16	4.696e-10	759.562	408.317	8203000	8.843	1.622e-16	1.135e-10
Negative	6	rs2746181	41734897	G	MDFI	457.236	66.1702	42960000	7.843	1.196e-13	3.636e-09	458.24	66.0489	10920000	7.73	2.462e-13	6.299e-09
Positive	6	rs1009439	46394724	T	RCAN2	377.266	110.856	60530000	8.278	6.962e-15	7.303e-09	378.269	110.702	13920000	8.401	3.073e-15	3.224e-09
Positive	6	rs1009439	46394724	T	RCAN2	379.282	145.906	129800000	8.991	5.602e-17	5.876e-11	380.285	145.896	29730000	8.968	6.525e-17	6.844e-11
Negative	6	rs1226537	47142801	A	-	187.006	36.4892	1388000000	8.12	1.883e-14	3.11e-10	188.01	36.5162	113600000	8.333	4.606e-15	7.986e-11
Positive	6	rs2580006	51624917	C	PKHD1	429.373	309.265	20900000	9.081	2.641e-17	9.553e-13	430.377	309.295	6904000	8.858	1.246e-16	4.022e-12
Positive	6	rs2580006	51624917	C	PKHD1	469.365	309.438	11330000	8.913	8.501e-17	2.972e-12	470.369	309.384	3844000	8.664	4.711e-16	1.544e-11
Positive	6	rs1150876	54157366	G	MLIP	758.569	457.168	923100000	13.47	8.158e-32	2.445e-26	759.572	457.37	418700000	11.72	7.977e-26	2.092e-20
Positive	6	rs7749100	56637196	C	DST	277.216	67.4948	166400000	9.717	2.935e-19	1.026e-13	278.219	67.5134	31800000	10.08	2.089e-20	7.303e-15
Positive	6	rs7749100	56637196	C	DST	279.232	66.953	141000000	8.593	7.783e-16	2.722e-10	280.235	67.2391	28010000	8.758	2.507e-16	8.767e-11
Positive	6	rs7749100	56637196	C	DST	295.226	67.5154	670400000	10	3.672e-20	1.284e-14	296.23	68.0846	131700000	10.01	3.454e-20	1.208e-14
Negative	6	rs7749100	56637196	C	DST	295.228	64.3935	367900000	8.361	3.702e-15	1.294e-09	296.231	64.3752	71710000	8.327	4.641e-15	1.623e-09
Negative	6	rs7749100	56637196	C	DST	303.233	129.782	111200000	8.249	7.805e-15	4.962e-10	304.237	129.786	24340000	8.25	7.765e-15	4.936e-10	305.24	129.811	2484000	7.877	8.977e-14	4.708e-09
Positive	6	rs7749100	56637196	C	DST	305.247	74.8867	71320000	9.543	1.023e-18	1.789e-13	306.25	74.8482	15510000	9.907	7.41e-20	1.295e-14
Positive	6	rs7749100	56637196	C	DST	319.226	66.2764	142400000	9.05	3.343e-17	5.395e-12	320.23	66.4667	29410000	8.837	1.456e-16	2.35e-11
Positive	6	rs7749100	56637196	C	DST	343.224	71.2246	118900000	9.015	4.265e-17	7.457e-12	344.228	72.1272	24210000	8.664	4.779e-16	7.712e-11
Negative	6	rs7749100	56637196	C	DST	345.243	68.3524	67610000	8.373	3.411e-15	3.111e-10	346.247	68.0647	15010000	7.899	7.792e-14	6.054e-09
Negative	6	rs7749100	56637196	C	DST	293.213	64.408	131300000	8.284	6.187e-15	1.442e-09	294.216	64.4884	24580000	8.214	9.88e-15	2.303e-09
Negative	6	rs7760542	56641649	G	DST	319.228	70.1582	677800000	8.784	2.065e-16	6.19e-11	320.231	70.1908	142800000	8.415	2.545e-15	6.674e-10
Negative	6	rs7760542	56641649	G	DST	321.243	71.3063	128400000	9.151	1.613e-17	4.23e-12	322.247	71.2886	28040000	9.129	1.887e-17	4.948e-12
Negative	6	rs17758347	56848332	C	DST	271.228	113.649	19620000	8.635	6.785e-16	2.373e-10	272.231	113.79	3338000	8.643	6.461e-16	2.259e-10
Negative	6	rs12173390	57197667	A	RAB23	409.236	80.634	32080000	8.417	2.804e-15	4.525e-10	410.239	80.589	6985000	8.535	1.272e-15	2.965e-10
Negative	6	rs12173390	57197667	A	RAB23	433.236	68.7811	43380000	10.16	1.384e-20	2.903e-15	434.239	68.7772	9775000	9.905	8.883e-20	1.694e-14
Negative	6	rs12173390	57197667	A	RAB23	457.236	66.1702	31600000	9.534	1.262e-18	1.655e-13	458.24	66.0489	8090000	9.482	1.824e-18	2.391e-13
Positive	6	rs9453230	66003297	T	EYS	429.373	309.265	35650000	8.06	3.112e-14	4.983e-10	430.377	309.295	12090000	8.153	1.7e-14	3.048e-10
Positive	6	rs9453230	66003297	T	EYS	469.365	309.438	19070000	7.796	1.705e-13	2.774e-09	470.369	309.384	6584000	7.763	2.105e-13	3.68e-09
Positive	6	rs1938076	66646006	T	-	319.226	66.2764	116400000	8.176	1.257e-14	7.533e-10	320.23	66.4667	25420000	8.571	8.884e-16	8.104e-11
Positive	6	rs13210744	67536670	A	-	912.764	912.51	13460000	8.477	2.12e-15	2.776e-11	913.766	912.531	9772000	8.434	2.819e-15	3.996e-11
Positive	6	rs13210744	67536670	A	-	914.779	929.523	15420000	7.664	4.1e-13	4.99e-09	915.781	929.485	11340000	7.772	2.081e-13	3.257e-09
Negative	6	rs2069085	73950986	G	KCNQ5	828.577	487.56	109700000	8.614	8.367e-16	1.596e-10	829.58	487.568	56630000	8.748	3.391e-16	5.928e-11
Negative	6	rs1057174	80252396	G	LCA5	187.006	36.4892	1381000000	8.027	3.575e-14	5.725e-10	188.01	36.5162	112300000	8.161	1.494e-14	2.271e-10
Positive	6	rs4706105	80632638	A	-	886.749	911.605	20580000	8.059	2.903e-14	6.621e-10	887.752	911.688	14290000	8.288	6.429e-15	1.587e-10
Positive	6	rs4706105	80632638	A	-	912.764	912.51	28050000	9.337	4.899e-18	1.154e-13	913.766	912.531	20190000	9.183	1.441e-17	3.137e-13
Positive	6	rs4706105	80632638	A	-	914.779	929.523	36070000	9.776	2.141e-19	1.248e-14	915.781	929.485	25100000	9.217	1.139e-17	5.308e-13
Positive	6	rs6907126	81296017	A	-	758.569	457.168	1279000000	11.5	4.917e-25	4.485e-20	759.572	457.37	571100000	9.91	7.213e-20	5.605e-15
Positive	6	rs9766351	85802634	G	-	662.025	62.334	92070000	8.361	3.62e-15	5.424e-10	663.029	62.6734	25060000	8.397	2.833e-15	4.246e-10
Positive	6	rs7747139	92149933	C	-	864.764	887.192	49830000	9.359	3.662e-18	3.841e-12	865.768	887.206	28800000	9.182	1.277e-17	1.34e-11
Positive	6	rs13202164	92545285	A	-	563.551	133.09	102400000	8.109	2.448e-14	1.253e-09	564.554	133.162	40330000	8.1	2.603e-14	1.332e-09
Negative	6	rs17060652	101035488	T	-	812.582	530.577	8868000	8.223	9.064e-15	3.223e-10	813.585	530.477	4757000	9.555	9.025e-19	3.381e-14
Negative	6	rs17060652	101035488	T	-	828.577	514.16	57220000	10.16	1.096e-20	3.331e-16	829.58	514.163	28810000	10.25	5.65e-21	1.718e-16
Positive	6	rs6928180	102516474	G	GRIK2	344.279	52.1027	57230000	11.01	1.887e-23	3.959e-17	345.283	52.0769	11310000	10.37	2.333e-21	4.894e-15
Positive	6	rs6928180	102516474	G	GRIK2	370.295	56.1452	145300000	13.71	1.137e-32	2.386e-26	371.298	56.1945	32630000	14.22	1.926e-34	4.04e-28
Positive	6	rs6928180	102516474	G	GRIK2	398.326	67.4974	46020000	14.1	4.956e-34	1.04e-27	399.33	67.4657	11310000	8.691	3.873e-16	8.124e-11
Positive	6	rs6928180	102516474	G	GRIK2	400.342	82.5329	86040000	12.41	3.684e-28	7.729e-22	401.345	82.535	21100000	11.1	9.515e-24	1.996e-17
Positive	6	rs6928180	102516474	G	GRIK2	426.357	88.6723	119500000	9.26	7.376e-18	1.548e-11	427.36	88.6773	29440000	8.458	1.885e-15	3.955e-09
Negative	6	rs6928180	102516474	G	GRIK2	448.307	47.8074	72450000	12.14	2.996e-27	6.284e-21	449.31	48.0208	20710000	12.47	2.276e-28	4.774e-22
Positive	6	rs11759264	105920092	T	PREP	429.373	309.265	20820000	9.486	1.475e-18	6.728e-14	430.377	309.295	7083000	9.622	5.585e-19	3.004e-14
Negative	6	rs11759264	105920092	T	PREP	446.377	287.415	2991000	7.877	8.772e-14	7.362e-09	447.38	287.333	960800	7.904	7.369e-14	4.417e-09
Positive	6	rs11759264	105920092	T	PREP	448.391	309.387	6381000	8.186	1.161e-14	7.61e-10	449.394	309.188	2048000	8.158	1.392e-14	8.935e-10
Positive	6	rs11759264	105920092	T	PREP	469.365	309.438	11280000	9.295	5.762e-18	2.812e-13	470.369	309.384	3940000	9.378	3.188e-18	1.839e-13
Positive	6	rs2428165	110881187	G	SLC22A16	447.347	365.33	158100000	9.539	1.014e-18	7.09e-14	448.35	365.094	47100000	9.31	5.171e-18	3.287e-13
Positive	6	rs2213814	115945001	T	-	912.764	912.51	26020000	8.378	4.102e-15	4.946e-11	913.766	912.531	18810000	8.292	7.219e-15	9.124e-11
Negative	6	rs9488976	117019134	A	RWDD1	433.236	68.7811	69910000	8.759	2.505e-16	1.642e-11	434.239	68.7772	15970000	8.713	3.419e-16	2.241e-11
Negative	6	rs9488976	117019134	A	RWDD1	457.236	66.1702	49580000	7.985	4.445e-14	1.571e-09	458.24	66.0489	12710000	7.952	5.524e-14	1.931e-09
Positive	6	rs2259192	122335748	G	-	429.373	309.265	30790000	7.758	2.016e-13	2.595e-09	430.377	309.295	10400000	7.785	1.696e-13	2.296e-09
Negative	6	rs12530245	136926343	C	MAP3K5	187.006	36.4892	1703000000	8.753	2.816e-16	6.564e-12	188.01	36.5162	140200000	9.062	3.344e-17	7.883e-13
Positive	6	rs2068008	137972840	G	-	356.388	76.3544	108000000	8.395	3.036e-15	1.062e-10	357.392	76.5459	27080000	8.313	5.241e-15	1.773e-10
Positive	6	rs9376717	143292096	C	HIVEP2	431.352	314.575	22590000	7.845	1.078e-13	7.796e-09	432.355	314.375	7084000	7.868	9.304e-14	6.296e-09
Positive	6	rs7765962	144492376	A	-	758.569	457.168	1023000000	8.407	2.912e-15	7.542e-11	759.572	457.37	471600000	7.679	3.358e-13	7.494e-09
Positive	6	rs576330	152173868	A	ESR1	912.764	912.51	24570000	7.876	9.301e-14	8.672e-10	913.766	912.531	17720000	7.76	1.968e-13	1.84e-09
Negative	6	rs9340788	152185082	A	ESR1	187.006	36.4892	1860000000	9.864	1.196e-19	9.29e-15	188.01	36.5162	152500000	10.16	1.387e-20	1.039e-15
Positive	6	rs2282138	160388543	G	IGF2R	429.373	309.265	21140000	9.438	2.958e-18	1.217e-13	430.377	309.295	7132000	9.468	2.394e-18	1.025e-13
Positive	6	rs2282138	160388543	G	IGF2R	448.391	309.387	6274000	7.845	1.304e-13	6.107e-09	449.394	309.188	2040000	7.954	6.484e-14	3.304e-09
Positive	6	rs2282138	160388543	G	IGF2R	469.365	309.438	11620000	9.481	2.193e-18	1.391e-13	470.369	309.384	4046000	9.54	1.452e-18	1.172e-13
Positive	6	rs8177516	160584675	A	SLC22A2	662.025	62.334	92920000	8.461	1.843e-15	3.515e-10	663.029	62.6734	25260000	8.487	1.542e-15	2.942e-10
Positive	6	rs1510227	160732770	T	SLC22A3	912.764	912.51	12460000	8.204	1.027e-14	1.152e-10	913.766	912.531	8634000	7.709	2.586e-13	2.369e-09
Negative	6	rs16891865	161156375	C	-	457.236	66.1702	25240000	7.978	4.817e-14	1.603e-09	458.24	66.0489	6397000	7.836	1.208e-13	3.378e-09
Negative	7	rs12536239	2078106	T	MAD1L1	187.006	36.4892	1214000000	7.927	6.353e-14	9.728e-10	188.01	36.5162	98670000	8.063	2.607e-14	3.632e-10
Negative	7	rs7807210	3626227	C	SDK1	409.236	80.634	25950000	8.63	6.028e-16	1.581e-10	410.239	80.589	5653000	8.62	6.472e-16	1.697e-10
Negative	7	rs7807210	3626227	C	SDK1	433.236	68.7811	33170000	10.12	1.525e-20	2.908e-15	434.239	68.7772	7617000	10.14	1.368e-20	3.586e-15
Negative	7	rs7807210	3626227	C	SDK1	457.236	66.1702	22510000	8.665	4.741e-16	3.825e-11	458.24	66.0489	5724000	8.542	1.094e-15	9.18e-11
Positive	7	rs17133874	3814905	A	SDK1	431.352	314.575	22970000	8.561	1.309e-15	2.113e-10	432.355	314.375	7154000	8.504	1.912e-15	2.865e-10
Positive	7	rs10253501	6225423	T	CYTH3	912.764	912.51	12140000	7.662	3.793e-13	2.918e-09	913.766	912.531	8851000	7.666	3.681e-13	3.246e-09
Negative	7	rs17157257	8930012	A	-	828.577	514.16	85160000	8.235	8.591e-15	1.419e-10	829.58	514.163	42840000	8.292	5.887e-15	9.802e-11
Negative	7	rs11764544	11420992	T	THSD7A	828.577	514.16	83700000	8.2	1.056e-14	1.731e-10	829.58	514.163	42090000	8.252	7.498e-15	1.201e-10
Positive	7	rs4720986	11433947	C	THSD7A	886.749	911.605	11330000	8.301	5.401e-15	1.365e-10	887.752	911.688	7778000	8.414	2.531e-15	6.555e-11
Positive	7	rs4720986	11433947	C	THSD7A	912.764	912.51	14450000	8.83	1.483e-16	2.393e-12	913.766	912.531	10670000	8.981	5.217e-17	1.004e-12
Positive	7	rs17165699	12204389	C	-	886.749	911.605	15370000	10.01	3.315e-20	2.398e-15	887.752	911.688	10800000	10.5	8.532e-22	7.16e-17
Positive	7	rs17165699	12204389	C	-	888.764	928.842	20710000	8.514	1.289e-15	1.127e-10	889.767	928.727	12700000	8.229	8.708e-15	5.536e-10
Positive	7	rs17165699	12204389	C	-	912.764	912.51	20770000	11.67	1.17e-25	9.82e-21	913.766	912.531	15330000	11.9	2.004e-26	2.002e-21
Positive	7	rs17165699	12204389	C	-	914.779	929.523	23700000	10.3	4.027e-21	3.018e-16	915.781	929.485	16940000	10.06	2.338e-20	1.691e-15
Positive	7	rs10488235	12888462	C	-	518.324	63.6748	107200000	8.419	2.519e-15	2.819e-09	519.327	63.7304	31090000	8.493	1.529e-15	1.807e-09
Positive	7	rs10488235	12888462	C	-	756.553	408.519	1203000000	11.46	6.688e-25	7.015e-19	757.557	408.685	557900000	11.41	9.603e-25	1.007e-18
Positive	7	rs10488235	12888462	C	-	758.56	408.446	145900000	11.43	8.026e-25	8.419e-19	759.562	408.317	27880000	11.53	3.862e-25	4.051e-19
Positive	7	rs10488235	12888462	C	-	784.584	560.683	478300000	9.721	2.844e-19	3.523e-13	785.588	561.271	233900000	8.617	6.572e-16	5.31e-10
Negative	7	rs6963444	22723680	G	STEAP1B	187.006	36.4892	1529000000	9.156	1.622e-17	7.087e-13	188.01	36.5162	124500000	9.325	4.909e-18	1.873e-13
Positive	7	rs2069827	22731981	T	STEAP1B	303.231	72.2937	439600000	8.141	1.742e-14	4.412e-09	304.235	72.2686	95880000	8.222	1.026e-14	3.074e-09
Negative	7	rs2069827	22731981	T	STEAP1B	303.233	129.782	221400000	9.803	1.843e-19	3.866e-14	304.237	129.786	48610000	9.84	1.413e-19	3.219e-14	305.24	129.811	5034000	9.648	5.632e-19	1.182e-13
Positive	7	rs2069827	22731981	T	STEAP1B	305.247	74.8867	129300000	9.396	3.361e-18	5.425e-13	306.25	74.8482	27740000	9.609	7.432e-19	1.199e-13
Positive	7	rs2069827	22731981	T	STEAP1B	319.226	66.2764	255100000	8.609	7.714e-16	1.156e-10	320.23	66.4667	53110000	8.479	1.86e-15	1.501e-10
Negative	7	rs2069827	22731981	T	STEAP1B	319.228	70.1582	1351000000	8.314	5.587e-15	1.087e-09	320.231	70.1908	300100000	8.541	1.22e-15	3.655e-10
Negative	7	rs2069827	22731981	T	STEAP1B	321.243	71.3063	271100000	9.397	3.336e-18	1.166e-12	322.247	71.2886	59180000	9.377	3.843e-18	1.344e-12
Positive	7	rs2069827	22731981	T	STEAP1B	343.224	71.2246	213100000	8.838	1.631e-16	2.632e-11	344.228	72.1272	44340000	8.752	2.933e-16	7.712e-11
Negative	7	rs2069827	22731981	T	STEAP1B	345.243	68.3524	127500000	8.987	5.859e-17	1.229e-11	346.247	68.0647	30010000	9.259	8.822e-18	2.644e-12
Positive	7	rs10224358	37326689	A	ELMO1	646.031	58.3831	454400000	9.344	7.661e-18	1.148e-12	647.034	58.3165	124200000	9.335	8.102e-18	1.214e-12
Negative	7	rs1434960	44579517	C	DDX56	433.236	68.7811	50100000	8.846	1.327e-16	1.114e-11	434.239	68.7772	11530000	8.879	1.059e-16	8.548e-12
Negative	7	rs1434960	44579517	C	DDX56	457.236	66.1702	34520000	7.784	1.599e-13	4.474e-09	458.24	66.0489	8908000	7.82	1.267e-13	3.498e-09
Positive	7	rs1434960	44579517	C	DDX56	864.764	887.192	25530000	7.987	4.276e-14	4.486e-09	865.768	887.206	15120000	8.09	2.183e-14	2.29e-09
Negative	7	rs16881424	46940174	C	-	828.577	514.16	46140000	8.684	4.115e-16	8.633e-12	829.58	514.163	23170000	8.722	3.162e-16	6.634e-12
Positive	7	rs1153014	62910986	A	-	429.373	309.265	73110000	13.65	7.231e-32	3.792e-26	430.377	309.295	24470000	13.52	1.992e-31	1.045e-25
Negative	7	rs1153014	62910986	A	-	446.377	287.415	10120000	10.4	3.341e-21	1.752e-15	447.38	287.333	3301000	10.68	4.37e-22	2.292e-16
Positive	7	rs1153014	62910986	A	-	448.391	309.387	22170000	11.3	4.52e-24	4.742e-18	449.394	309.188	7109000	11.23	7.342e-24	7.702e-18
Positive	7	rs1153014	62910986	A	-	469.365	309.438	39280000	13.09	5.515e-30	1.653e-24	470.369	309.384	13640000	13.1	4.996e-30	2.62e-24
Positive	7	rs11771544	65129520	C	-	356.388	76.3544	445000000	19.48	6.633e-52	4.639e-46	357.392	76.5459	114000000	20.19	2.943e-54	2.058e-48
Positive	7	rs10434961	71547272	G	CALN1	447.347	365.33	62400000	8.305	6.176e-15	2.312e-10	448.35	365.094	19220000	8.473	2.017e-15	8.817e-11
Negative	7	rs16885987	77856201	A	MAGI2	433.236	68.7811	75630000	9.634	6.189e-19	9.688e-14	434.239	68.7772	17130000	9.473	1.945e-18	2.551e-13
Negative	7	rs16885987	77856201	A	MAGI2	457.236	66.1702	54860000	8.977	6.276e-17	6.583e-12	458.24	66.0489	13940000	8.841	1.598e-16	1.597e-11
Positive	7	rs37853	78254052	G	MAGI2	356.388	76.3544	79780000	8.541	1.364e-15	5.725e-11	357.392	76.5459	20480000	8.714	4.246e-16	1.746e-11
Positive	7	rs2519651	93349916	A	GNGT1	758.569	457.168	833400000	7.757	2.386e-13	4.723e-09	759.572	457.37	391100000	7.659	4.439e-13	9.223e-09
Positive	7	rs4646440	99198806	A	CYP3A4	886.749	911.605	25570000	8.913	8.387e-17	3.034e-12	887.752	911.688	17820000	9.221	9.732e-18	3.926e-13
Positive	7	rs4646440	99198806	A	CYP3A4	888.764	928.842	35640000	7.966	4.913e-14	2.432e-09	889.767	928.727	22580000	8.021	3.432e-14	1.846e-09
Positive	7	rs4646440	99198806	A	CYP3A4	912.764	912.51	34730000	10.37	2.416e-21	1.207e-16	913.766	912.531	25320000	10.37	2.321e-21	1.132e-16
Positive	7	rs4646440	99198806	A	CYP3A4	914.779	929.523	40980000	9.638	4.968e-19	2.817e-14	915.781	929.485	30410000	9.909	6.94e-20	4.696e-15
Positive	7	rs4646440	99198806	A	CYP3A4	948.8	946.043	128600000	7.863	9.626e-14	7.213e-09	949.801	945.131	92770000	8.163	1.347e-14	1.346e-09
Positive	7	rs3757458	100668123	A	CLDN15	429.373	309.265	18450000	8.123	2.363e-14	3.966e-10	430.377	309.295	6253000	8.199	1.444e-14	2.68e-10
Positive	7	rs3757458	100668123	A	CLDN15	469.365	309.438	9910000	7.894	1.027e-13	1.78e-09	470.369	309.384	3360000	7.679	3.991e-13	5.856e-09
Positive	7	rs10258386	109641601	G	-	429.373	309.265	36750000	8.42	2.571e-15	6.499e-11	430.377	309.295	12200000	8.277	6.66e-15	1.331e-10
Negative	7	rs10258386	109641601	G	-	446.377	287.415	6835000	8.164	1.405e-14	1.734e-09	447.38	287.333	2211000	8.303	5.602e-15	5.597e-10
Positive	7	rs10258386	109641601	G	-	469.365	309.438	19470000	8.052	2.943e-14	5.463e-10	470.369	309.384	6459000	7.625	4.601e-13	6.612e-09
Positive	7	rs13225059	110121701	C	IMMP2L	646.031	58.3831	211700000	10.32	3.378e-21	7.873e-16	647.034	58.3165	57960000	10.33	3.033e-21	7.071e-16
Positive	7	rs7779895	120057102	A	-	646.031	58.3831	261100000	11.42	1.492e-24	5.218e-19	647.034	58.3165	71390000	11.37	2.159e-24	7.549e-19
Negative	7	rs2524889	125021411	A	-	327.233	118.705	56590000	8.164	1.336e-14	3.504e-09	328.236	118.749	13420000	8.141	1.558e-14	4.086e-09
Negative	7	rs2524889	125021411	A	-	343.228	65.9474	267200000	8.099	2.059e-14	6.17e-09	344.231	65.9338	64200000	8.134	1.633e-14	4.894e-09
Negative	7	rs2524889	125021411	A	-	409.236	80.634	49060000	9.05	3.231e-17	1.13e-11	410.239	80.589	10320000	8.632	5.784e-16	1.697e-10
Negative	7	rs2524889	125021411	A	-	433.236	68.7811	62870000	10.7	1.966e-22	1.008e-16	434.239	68.7772	14280000	10.55	6.061e-22	1.816e-16
Positive	7	rs2524889	125021411	A	-	864.764	887.192	28720000	8.302	5.346e-15	1.157e-09	865.768	887.206	17040000	8.43	2.274e-15	3.975e-10
Negative	7	rs2524889	125021411	A	-	457.236	66.1702	42120000	8.97	5.642e-17	6.23e-12	458.24	66.0489	10680000	8.812	1.686e-16	1.608e-11
Negative	7	rs17864204	126794656	T	ZNF800	303.233	129.782	68810000	8.119	2.467e-14	1.399e-09	304.237	129.786	15020000	8.127	2.331e-14	1.322e-09	305.24	129.811	1596000	7.948	7.38e-14	4.554e-09
Positive	7	rs1029361	126834638	C	ZNF800	646.031	58.3831	203300000	10.69	2.506e-22	6.573e-17	647.034	58.3165	55700000	10.76	1.471e-22	3.858e-17
Negative	7	rs17415326	136346382	C	CHRM2	828.577	514.16	38880000	7.549	8.293e-13	9.72e-09	829.58	514.163	19530000	7.579	6.854e-13	8.124e-09
Positive	7	rs6960313	137217063	T	CREB3L2	888.764	928.842	20650000	8.372	3.541e-15	2.476e-10	889.767	928.727	13060000	8.397	3.003e-15	2.173e-10
Positive	7	rs6960313	137217063	T	CREB3L2	886.749	911.605	16800000	10.83	8.64e-23	9.063e-18	887.752	911.688	11380000	10.72	1.935e-22	1.933e-17
Positive	7	rs6960313	137217063	T	CREB3L2	912.764	912.51	22030000	11.83	4.102e-26	3.742e-21	913.766	912.531	15960000	11.73	8.752e-26	7.345e-21
Positive	7	rs6960313	137217063	T	CREB3L2	914.779	929.523	24870000	10.28	5.132e-21	3.473e-16	915.781	929.485	17210000	9.632	5.659e-19	3.392e-14
Negative	7	rs17164309	142876570	T	-	187.006	36.4892	1352000000	7.57	7.979e-13	7.971e-09	188.01	36.5162	111200000	7.799	1.909e-13	1.982e-09
Negative	7	rs4960627	154286528	A	DPP6	828.577	514.16	88000000	8.564	1.08e-15	2.137e-11	829.58	514.163	44300000	8.631	6.897e-16	1.365e-11
Positive	8	rs17068768	3894377	A	CSMD1	429.373	309.265	31510000	7.73	3.013e-13	3.75e-09	430.377	309.295	10560000	7.694	3.77e-13	4.68e-09
Positive	8	rs17068768	3894377	A	CSMD1	469.365	309.438	17270000	7.711	3.402e-13	5.309e-09	470.369	309.384	6063000	7.83	1.602e-13	2.872e-09
Positive	8	rs1350300	4711568	T	CSMD1	356.388	76.3544	92900000	9.599	7.601e-19	4.832e-14	357.392	76.5459	23500000	9.589	8.174e-19	4.513e-14
Positive	8	rs17367466	5929919	G	-	356.388	76.3544	97410000	10.19	9.717e-21	7.03e-16	357.392	76.5459	24960000	10.39	2.198e-21	1.59e-16
Positive	8	rs2922867	6396720	A	MCPH1/ANGPT2	447.347	365.33	65540000	13.18	2.885e-30	6.054e-24	448.35	365.094	19530000	13.25	1.688e-30	3.541e-24
Negative	8	rs11988200	13225184	T	DLC1	311.223	64.059	59670000	10.08	2.173e-20	7.597e-15	312.226	64.2935	11730000	10.11	1.691e-20	5.913e-15
Positive	8	rs7832746	15758828	A	-	646.031	58.3831	919000000	18.1	4.201e-48	8.813e-42	647.034	58.3165	251300000	18.08	4.913e-48	1.031e-41
Positive	8	rs6992234	18448441	G	PSD3	204.123	37.0977	1404000000	8.726	3.192e-16	6.697e-10	205.126	37.1738	130000000	8.862	1.249e-16	2.621e-10
Positive	8	rs1899351	19907581	A	-	447.347	365.33	80400000	8.753	3.007e-16	1.402e-11	448.35	365.094	24830000	8.778	2.531e-16	1.18e-11
Negative	8	rs2597395	20607230	G	-	591.391	200.19	6190000	8.344	4.824e-15	7.786e-10	592.394	200.009	2334000	8.096	2.459e-14	3.684e-09
Positive	8	rs925032	25298889	T	DOCK5	431.352	314.575	27800000	8.766	3.258e-16	6.213e-11	432.355	314.375	8758000	8.847	1.892e-16	3.608e-11
Negative	8	rs581360	27621602	G	-	812.582	530.577	20000000	8.943	6.783e-17	5.692e-12	813.585	530.477	10620000	10.31	3.519e-21	3.076e-16
Negative	8	rs581360	27621602	G	-	828.577	514.16	127300000	10.94	3.138e-23	2.743e-18	829.58	514.163	64120000	11.05	1.44e-23	1.259e-18
Positive	8	rs2726958	27851730	A	SCARA5	356.388	76.3544	105700000	8.171	1.277e-14	4.058e-10	357.392	76.5459	26890000	8.237	8.264e-15	2.513e-10
Positive	8	rs7017918	51693136	G	-	646.031	58.3831	918600000	17.58	1.851e-45	9.706e-40	647.034	58.3165	251200000	17.56	2.135e-45	1.12e-39
Positive	8	rs1160178	57567250	G	-	429.373	309.265	19910000	8.345	4.928e-15	1.188e-10	430.377	309.295	6638000	8.247	9.443e-15	1.834e-10
Positive	8	rs1160178	57567250	G	-	469.365	309.438	10840000	8.235	1.022e-14	2.583e-10	470.369	309.384	3746000	8.192	1.352e-14	3.502e-10
Positive	8	rs4130045	61360758	G	-	886.749	911.605	37570000	11.55	3.751e-25	7.869e-20	887.752	911.688	24950000	11.2	5.386e-24	1.027e-18
Positive	8	rs4130045	61360758	G	-	888.764	928.842	46680000	8.736	3.07e-16	4.955e-11	889.767	928.727	29270000	8.687	4.295e-16	6.436e-11
Positive	8	rs4130045	61360758	G	-	912.764	912.51	49060000	12.94	7.346e-30	1.185e-24	913.766	912.531	35640000	12.91	8.898e-30	1.436e-24
Positive	8	rs4130045	61360758	G	-	914.779	929.523	54980000	11.02	2.008e-23	3.009e-18	915.781	929.485	39540000	10.87	6.465e-23	1.027e-17
Positive	8	rs4130045	61360758	G	-	946.785	930.853	134600000	8.823	1.691e-16	7.097e-11	947.786	930.48	97050000	8.462	1.956e-15	6.841e-10
Positive	8	rs4130045	61360758	G	-	948.8	946.043	174700000	9.063	3.22e-17	1.351e-11	949.801	945.131	124200000	9.161	1.623e-17	6.809e-12
Negative	8	rs13256313	70797620	A	SLCO5A1	812.582	530.577	15790000	10.78	1.337e-22	2.337e-17	813.585	530.477	8330000	11.88	2.946e-26	4.12e-21
Negative	8	rs13256313	70797620	A	SLCO5A1	828.577	514.16	108300000	14.78	3.21e-36	2.245e-30	829.58	514.163	54620000	14.89	1.319e-36	5.641e-31
Negative	8	rs17667972	83615536	G	-	187.006	36.4892	1319000000	7.522	9.418e-13	9.364e-09	188.01	36.5162	106800000	7.615	5.257e-13	4.774e-09
Positive	8	rs16913589	86209184	A	LRRCC1	429.373	309.265	48240000	10.01	3.857e-20	3.112e-15	430.377	309.295	16070000	9.87	1.065e-19	8.279e-15
Positive	8	rs16913589	86209184	A	LRRCC1	448.391	309.387	14300000	8.254	7.971e-15	6.193e-10	449.394	309.188	4652000	8.394	3.135e-15	3.089e-10
Positive	8	rs16913589	86209184	A	LRRCC1	469.365	309.438	25710000	9.585	8.246e-19	6.407e-14	470.369	309.384	8874000	9.515	1.357e-18	1.172e-13
Positive	8	rs16913589	86209184	A	LRRCC1	758.569	457.168	1047000000	8.682	4.492e-16	1.327e-11	759.572	457.37	491200000	8.104	2.141e-14	7.018e-10
Positive	8	rs2218609	94224423	A	LINC02906	356.388	76.3544	135100000	9.192	1.745e-17	9.154e-13	357.392	76.5459	34340000	9.219	1.45e-17	7.799e-13
Negative	8	rs13261128	109133218	C	RSPO2	187.006	36.4892	1498000000	13.4	1.789e-31	3.412e-26	188.01	36.5162	123400000	14.04	1.075e-33	2.05e-28
Positive	8	rs16890111	118787791	C	-	356.388	76.3544	147300000	7.97	5.945e-14	1.412e-09	357.392	76.5459	37650000	8.073	3.046e-14	7.024e-10
Negative	8	rs10108452	123369819	T	-	303.233	129.782	89860000	9.089	3.286e-17	3.628e-12	304.237	129.786	19620000	9.065	3.876e-17	4.28e-12	305.24	129.811	2082000	9.079	3.529e-17	4.113e-12
Negative	8	rs10108452	123369819	T	-	433.236	68.7811	33240000	8.309	6.355e-15	2.614e-10	434.239	68.7772	7616000	8.29	7.187e-15	3.141e-10
Negative	8	rs10108452	123369819	T	-	457.236	66.1702	29210000	10.11	2.344e-20	4.153e-15	458.24	66.0489	7502000	10.1	2.679e-20	4.683e-15
Positive	8	rs7821824	124620889	G	FBXO32	758.569	457.168	595400000	9.714	2.86e-19	1.5e-14	759.572	457.37	277800000	8.985	5.087e-17	2.482e-12
Positive	8	rs9694301	127195140	C	-	447.347	365.33	72490000	8.464	1.801e-15	8.038e-11	448.35	365.094	21540000	8.247	7.745e-15	2.981e-10
Negative	8	rs7833441	133177012	T	HHLA1	828.577	514.16	35630000	8.008	3.881e-14	5.253e-10	829.58	514.163	17960000	8.08	2.414e-14	3.332e-10
Positive	8	rs2233236	141013881	T	TRAPPC9	646.031	58.3831	286400000	8.473	1.701e-15	1.321e-10	647.034	58.3165	78050000	8.432	2.241e-15	1.679e-10
Negative	9	rs10972225	347756	T	DOCK8	311.223	64.059	84060000	7.921	8.108e-14	5.979e-09	312.226	64.2935	16470000	7.914	8.501e-14	6.129e-09
Positive	9	rs1570286	3144319	C	-	429.373	309.265	20610000	9.285	6.161e-18	2.439e-13	430.377	309.295	6841000	9.112	2.086e-17	8.256e-13
Positive	9	rs1570286	3144319	C	-	469.365	309.438	10960000	8.882	1.035e-16	3.503e-12	470.369	309.384	3826000	8.95	6.478e-17	2.384e-12
Positive	9	rs2797512	5797444	G	ERMP1	356.388	76.3544	223700000	10.72	1.746e-22	2.29e-17	357.392	76.5459	57230000	10.91	4.143e-23	5.795e-18
Positive	9	rs12339713	5968437	T	KIAA2026	662.025	62.334	88990000	7.97	4.897e-14	3.951e-09	663.029	62.6734	24550000	8.142	1.587e-14	1.447e-09
Negative	9	rs7047494	8129969	C	-	187.006	36.4892	931000000	9.811	1.455e-19	1.052e-14	188.01	36.5162	76140000	10.08	2.069e-20	1.447e-15
Positive	9	rs12553314	16782621	G	BNC2	429.373	309.265	47950000	9.987	4.557e-20	3.414e-15	430.377	309.295	15900000	9.78	2.035e-19	1.377e-14
Positive	9	rs12553314	16782621	G	BNC2	448.391	309.387	13990000	8.068	2.707e-14	1.482e-09	449.394	309.188	4509000	8.082	2.47e-14	1.48e-09
Positive	9	rs12553314	16782621	G	BNC2	469.365	309.438	25340000	9.448	2.191e-18	1.391e-13	470.369	309.384	8722000	9.351	4.333e-18	2.272e-13
Positive	9	rs2655474	23780682	A	ELAVL2	429.373	309.265	48500000	10.25	5.58e-21	7.804e-16	430.377	309.295	16040000	10	3.499e-20	4.852e-15
Positive	9	rs2655474	23780682	A	ELAVL2	448.391	309.387	15540000	9.323	4.708e-18	1.098e-12	449.394	309.188	5069000	9.49	1.431e-18	3.002e-13
Positive	9	rs2655474	23780682	A	ELAVL2	469.365	309.438	25750000	9.759	2.067e-19	2.55e-14	470.369	309.384	8851000	9.635	5.059e-19	5.746e-14
Negative	9	rs2655474	23780682	A	ELAVL2	804.567	435.378	-71200000	-8.618	6.373e-16	1.337e-09	805.57	435.379	-14390000	-8.826	1.528e-16	3.206e-10
Negative	9	rs2655474	23780682	A	ELAVL2	812.582	530.577	19410000	11.39	1.049e-24	2.201e-18	813.585	530.477	10170000	13.16	9.558e-31	2.005e-24
Negative	9	rs2655474	23780682	A	ELAVL2	828.577	514.16	141700000	19.14	8.355e-52	1.753e-45	829.58	514.163	71250000	19.37	1.249e-52	2.62e-46
Negative	9	rs12336982	32867360	G	-	828.577	514.16	85080000	8.348	3.926e-15	6.981e-11	829.58	514.163	42870000	8.424	2.372e-15	4.217e-11
Positive	9	rs11143017	70386804	G	-	912.764	912.51	24390000	7.895	7.827e-14	7.364e-10	913.766	912.531	17470000	7.726	2.32e-13	2.153e-09
Negative	9	rs7037093	79995058	G	-	409.236	80.634	30240000	8.611	8.525e-16	1.788e-10	410.239	80.589	6442000	8.354	4.731e-15	8.271e-10
Negative	9	rs7037093	79995058	G	-	433.236	68.7811	38870000	10.22	1.107e-20	2.582e-15	434.239	68.7772	8882000	10.15	1.793e-20	3.762e-15
Negative	9	rs7037093	79995058	G	-	457.236	66.1702	31560000	11.26	5.053e-24	2.12e-18	458.24	66.0489	8114000	11.25	5.421e-24	2.275e-18
Negative	9	rs7037093	79995058	G	-	303.233	129.782	94620000	9.688	4.969e-19	8.688e-14	304.237	129.786	20650000	9.65	6.502e-19	1.137e-13	305.24	129.811	2177000	9.585	1.029e-18	1.8e-13
Negative	9	rs7037093	79995058	G	-	345.243	68.3524	54950000	9.263	9.858e-18	2.585e-12	346.247	68.0647	12280000	8.782	2.687e-16	5.638e-11
Negative	9	rs7037093	79995058	G	-	409.236	80.634	30240000	8.611	8.525e-16	1.788e-10	410.239	80.589	6442000	8.354	4.731e-15	8.271e-10
Positive	9	rs640108	82040280	C	-	758.569	457.168	507800000	7.91	9.929e-14	2.104e-09	759.572	457.37	245100000	7.671	4.475e-13	9.223e-09
Positive	9	rs4317671	91247962	A	SEMA4D	447.347	365.33	123400000	12.5	2.706e-28	1.135e-22	448.35	365.094	37370000	12.47	3.338e-28	1.401e-22
Positive	9	rs2416534	101114329	T	-	431.352	314.575	20050000	8.018	3.593e-14	3.769e-09	432.355	314.375	6360000	8.159	1.417e-14	1.486e-09
Positive	9	rs3898656	104383445	T	-	563.551	133.09	108800000	8.702	4.125e-16	4.327e-11	564.554	133.162	42820000	8.671	5.07e-16	5.599e-11
Negative	9	rs12353289	108033263	A	-	828.577	514.16	84210000	8.109	1.929e-14	2.791e-10	829.58	514.163	42390000	8.169	1.297e-14	1.985e-10
Negative	9	rs16925517	108286822	A	-	187.006	36.4892	1399000000	8.191	1.176e-14	2.055e-10	188.01	36.5162	106100000	7.648	3.96e-13	3.864e-09
Positive	9	rs10980057	111612590	T	PALM2AKAP2	758.569	457.168	977900000	9.625	6.45e-19	3.301e-14	759.572	457.37	420200000	8.462	2.049e-15	7.165e-11
Positive	9	rs10817117	112745677	G	LPAR1	356.388	76.3544	148200000	8.042	2.989e-14	8.474e-10	357.392	76.5459	37960000	8.176	1.239e-14	3.61e-10
Negative	9	rs9987813	116327155	T	-	187.006	36.4892	1818000000	16.82	1.196e-43	2.51e-38	188.01	36.5162	148900000	17.58	2.393e-46	5.021e-41
Positive	9	rs12352472	122178538	T	-	447.347	365.33	77680000	8.858	1.607e-16	8.224e-12	448.35	365.094	23520000	8.84	1.817e-16	9.298e-12
Negative	9	rs12553183	124285495	C	-	828.577	514.16	83160000	7.702	3.72e-13	4.485e-09	829.58	514.163	41740000	7.731	3.114e-13	3.733e-09
Positive	9	rs12344961	126242806	G	-	356.388	76.3544	118200000	8.296	6.103e-15	2.065e-10	357.392	76.5459	29900000	8.306	5.719e-15	1.875e-10
Positive	9	rs4842070	138038714	C	NACC2	429.373	309.265	20680000	9.076	3.523e-17	1.155e-12	430.377	309.295	6782000	8.778	2.722e-16	8.275e-12
Positive	9	rs4842070	138038714	C	NACC2	469.365	309.438	11120000	8.829	1.913e-16	6.08e-12	470.369	309.384	3858000	8.846	1.704e-16	5.958e-12
Negative	9	rs10867100	140082508	T	CACNA1B	187.006	36.4892	1779000000	9.27	7.861e-18	3.585e-13	188.01	36.5162	146000000	9.56	1.004e-18	4.581e-14
Positive	10	rs12775038	2789100	T	-	356.388	76.3544	152700000	8.373	3.574e-15	1.229e-10	357.392	76.5459	39120000	8.516	1.361e-15	4.923e-11
Positive	10	rs17372054	4769323	T	-	429.373	309.265	35350000	7.941	6.728e-14	1.023e-09	430.377	309.295	11800000	7.853	1.182e-13	1.714e-09
Positive	10	rs17372054	4769323	T	-	469.365	309.438	18940000	7.68	3.554e-13	5.453e-09	470.369	309.384	6557000	7.661	4.015e-13	5.856e-09
Positive	10	rs4748917	7511549	A	-	912.764	912.51	21210000	7.599	5.204e-13	3.739e-09	913.766	912.531	15300000	7.501	9.644e-13	6.699e-09
Positive	10	rs10752149	8843501	A	-	758.569	457.168	1040000000	8.651	5.074e-16	1.478e-11	759.572	457.37	487000000	8.075	2.415e-14	7.676e-10
Negative	10	rs6482354	24336530	A	KIAA1217	828.577	514.16	37370000	7.603	5.331e-13	6.319e-09	829.58	514.163	18730000	7.618	4.86e-13	5.794e-09
Positive	10	rs12411785	28007572	A	MKX	646.031	58.3831	208000000	7.976	4.611e-14	2.889e-09	647.034	58.3165	57320000	8.048	2.87e-14	1.942e-09
Positive	10	rs17685404	28550273	G	MPP7	912.764	912.51	25670000	8.312	4.999e-15	5.993e-11	913.766	912.531	18750000	8.338	4.224e-15	5.504e-11
Negative	10	rs16934436	33700479	A	-	828.577	487.56	149100000	11.3	3.221e-24	1.126e-18	829.58	487.568	76130000	11.47	9.117e-25	3.188e-19
Positive	10	rs17154727	43773727	T	-	429.373	309.265	50780000	10.79	1.065e-22	1.718e-17	430.377	309.295	17020000	10.72	1.832e-22	2.957e-17
Negative	10	rs17154727	43773727	T	-	446.377	287.415	7132000	8.599	7.454e-16	1.203e-10	447.38	287.333	2323000	8.787	2.055e-16	3.317e-11
Positive	10	rs17154727	43773727	T	-	448.391	309.387	14620000	8.499	1.47e-15	1.623e-10	449.394	309.188	4663000	8.402	2.821e-15	3.089e-10
Positive	10	rs17154727	43773727	T	-	469.365	309.438	27240000	10.41	1.893e-21	3.055e-16	470.369	309.384	9407000	10.34	3.13e-21	5.051e-16
Negative	10	rs9422356	48269664	T	-	828.577	514.16	84450000	7.952	6.566e-14	8.504e-10	829.58	514.163	42550000	8.021	4.219e-14	5.637e-10
Negative	10	rs2494980	51722788	T	-	433.236	68.7811	64420000	7.863	1.045e-13	2.811e-09	434.239	68.7772	14940000	7.972	5.202e-14	1.559e-09
Negative	10	rs2494980	51722788	T	-	457.236	66.1702	49000000	7.824	1.343e-13	3.969e-09	458.24	66.0489	12380000	7.651	4.064e-13	9.168e-09
Negative	10	rs10995590	52521801	A	-	409.236	80.634	55260000	9.102	2.446e-17	1.026e-11	410.239	80.589	12310000	9.364	3.886e-18	2.718e-12
Positive	10	rs10997531	68579571	A	CTNNA3	429.373	309.265	34690000	7.928	6.299e-14	9.717e-10	430.377	309.295	11530000	7.802	1.423e-13	1.951e-09
Positive	10	rs10997531	68579571	A	CTNNA3	469.365	309.438	18540000	7.645	3.886e-13	5.865e-09	470.369	309.384	6479000	7.717	2.46e-13	4.229e-09
Positive	10	rs7899719	77118441	A	LRMDA	886.749	911.605	18000000	7.905	7.306e-14	1.31e-09	887.752	911.688	12070000	7.788	1.554e-13	2.296e-09
Negative	10	rs17114283	90698439	G	ACTA2	187.006	36.4892	1866000000	9.928	6.199e-20	5.202e-15	188.01	36.5162	153000000	10.24	6.426e-21	5.617e-16
Negative	10	rs17114283	90698439	G	ACTA2	828.577	514.16	84280000	8.2	1.069e-14	1.739e-10	829.58	514.163	42430000	8.264	6.993e-15	1.129e-10
Positive	10	rs10128132	91041114	G	IFIT2/LIPA	429.373	309.265	37480000	8.463	2.552e-15	6.499e-11	430.377	309.295	12620000	8.455	2.699e-15	7.354e-11
Positive	10	rs10128132	91041114	G	IFIT2/LIPA	469.365	309.438	20130000	8.181	1.629e-14	3.883e-10	470.369	309.384	6970000	8.173	1.708e-14	4.18e-10
Negative	10	rs12262254	96710252	C	CYP2C9	187.006	36.4892	1329000000	7.663	3.474e-13	4.019e-09	188.01	36.5162	109500000	7.925	6.437e-14	7.898e-10
Positive	10	rs11188259	97034201	T	PDLIM1	356.388	76.3544	84910000	8.5	1.458e-15	5.996e-11	357.392	76.5459	21870000	8.711	3.475e-16	1.458e-11
Positive	10	rs11188412	97391986	A	ALDH18A1	756.553	408.519	659900000	8.087	2.229e-14	4.711e-09	757.557	408.685	306500000	8.076	2.391e-14	4.976e-09	758.56	408.446	79630000	8.022	3.417e-14	7.22e-09
Positive	10	rs11188412	97391986	A	ALDH18A1	784.584	560.683	323400000	9.105	2.187e-17	5.351e-12	785.588	561.271	157200000	8.042	2.991e-14	6.461e-09
Negative	10	rs17111699	101187059	T	-	812.582	530.577	20410000	9.115	2.046e-17	1.788e-12	813.585	530.477	10890000	10.61	3.992e-22	3.988e-17
Negative	10	rs17111699	101187059	T	-	828.577	514.16	125100000	10.59	4.674e-22	3.055e-17	829.58	514.163	63080000	10.7	1.982e-22	1.335e-17
Negative	10	rs11593612	106790202	T	SORCS3	433.236	68.7811	39370000	10.64	3.107e-22	1.008e-16	434.239	68.7772	9018000	10.62	3.71e-22	1.479e-16
Negative	10	rs11593612	106790202	T	SORCS3	457.236	66.1702	28760000	10.02	3.101e-20	5.005e-15	458.24	66.0489	7326000	9.89	8.013e-20	1.293e-14
Negative	10	rs2756238	108485097	A	SORCS1	409.236	80.634	32880000	9.2	1.529e-17	8.019e-12	410.239	80.589	7157000	9.183	1.712e-17	7.185e-12
Positive	10	rs17180688	108522869	C	SORCS1	429.373	309.265	46970000	9.4	4.217e-18	1.701e-13	430.377	309.295	15630000	9.253	1.176e-17	4.745e-13
Positive	10	rs17180688	108522869	C	SORCS1	469.365	309.438	25310000	9.182	1.921e-17	7.49e-13	470.369	309.384	8623000	8.961	8.689e-17	3.143e-12
Negative	10	rs11813319	112852413	T	-	446.377	287.415	5902000	8.084	2.69e-14	2.454e-09	447.38	287.333	1869000	7.993	4.858e-14	3.185e-09
Positive	10	rs11813319	112852413	T	-	448.391	309.387	11970000	7.844	1.267e-13	6.107e-09	449.394	309.188	3834000	7.818	1.494e-13	6.029e-09
Positive	10	rs11813319	112852413	T	-	469.365	309.438	20830000	8.672	5.468e-16	1.639e-11	470.369	309.384	7192000	8.628	7.349e-16	2.235e-11
Positive	10	rs2497694	116394619	T	ABLIM1	356.388	76.3544	216200000	10.19	9.223e-21	6.91e-16	357.392	76.5459	55510000	10.42	1.724e-21	1.292e-16
Negative	10	rs11816857	119684063	C	-	828.577	487.56	94050000	10.48	1.261e-21	3.779e-16	829.58	487.568	48410000	10.65	3.518e-22	1.054e-16
Positive	10	rs12252751	121342019	C	TIAL1	447.347	365.33	159600000	9.257	1.072e-17	6.812e-13	448.35	365.094	49310000	9.492	2.069e-18	1.357e-13
Positive	10	rs2420965	123536554	G	ATE1	912.764	912.51	22310000	8.077	2.409e-14	2.592e-10	913.766	912.531	16610000	8.294	5.728e-15	7.327e-11
Negative	10	rs7922973	123581534	A	ATE1	591.391	200.19	6140000	11.28	2.398e-24	5.031e-18	592.394	200.009	2316000	10.9	4.196e-23	8.804e-17
Positive	10	rs2147755	131781058	A	-	662.025	62.334	61270000	9.679	4.496e-19	1.673e-13	663.029	62.6734	16700000	9.744	2.821e-19	1.48e-13
Positive	11	rs11024828	4838000	T	-	890.771	929.103	96140000	8.546	1.127e-15	1.183e-09
Negative	11	rs16923715	7214254	C	-	605.406	223.251	14580000	8.42	3.055e-15	3.205e-09	606.41	223.37	5732000	8.487	1.955e-15	2.051e-09
Negative	11	rs10769982	8990362	T	-	187.006	36.4892	922600000	9.537	1.185e-18	7.767e-14	188.01	36.5162	75280000	9.762	2.376e-19	1.312e-14
Positive	11	rs12099094	15775061	C	-	429.373	309.265	27650000	7.661	3.518e-13	4.316e-09	430.377	309.295	9426000	7.778	1.659e-13	2.26e-09
Positive	11	rs12099094	15775061	C	-	469.365	309.438	15210000	7.654	3.677e-13	5.589e-09	470.369	309.384	5323000	7.739	2.13e-13	3.694e-09
Positive	11	rs11024828	18817636	T	-	886.749	911.605	22060000	14.88	1.364e-36	1.431e-30	887.752	911.688	14440000	13.96	2.31e-33	2.423e-27
Positive	11	rs11024828	18817636	T	-	888.764	928.842	27540000	10.82	9.301e-23	9.756e-17	889.767	928.727	17380000	10.84	8.283e-23	8.689e-17	890.771	929.103	4838000	8.546	1.127e-15	1.183e-09
Positive	11	rs11024828	18817636	T	-	912.764	912.51	28150000	16.38	8.169e-42	8.569e-36	913.766	912.531	20480000	16.33	1.164e-41	1.221e-35
Positive	11	rs11024828	18817636	T	-	914.779	929.523	32400000	14.16	4.39e-34	4.605e-28	915.781	929.485	21640000	12.29	1.221e-27	1.281e-21
Positive	11	rs11024828	18817636	T	-	946.785	930.853	68610000	8.853	1.396e-16	7.097e-11	947.786	930.48	49510000	8.49	1.646e-15	6.841e-10
Positive	11	rs11024828	18817636	T	-	948.8	946.043	90440000	9.338	4.778e-18	3.341e-12	949.801	945.131	63150000	9.301	6.184e-18	3.243e-12
Positive	11	rs11028564	25271240	A	-	563.551	133.09	214600000	14.43	3.499e-35	1.336e-29	564.554	133.162	83960000	14.21	2.136e-34	7.872e-29
Positive	11	rs289083	31066070	A	DCDC1	646.031	58.3831	570600000	8.467	1.772e-15	1.328e-10	647.034	58.3165	157900000	8.593	7.541e-16	6.328e-11
Positive	11	rs4756282	36092645	T	LDLRAD3	447.347	365.33	91750000	10.38	3.044e-21	3.992e-16	448.35	365.094	28340000	10.66	3.915e-22	5.133e-17
Positive	11	rs11034167	37454652	C	-	864.764	887.192	47030000	8.725	3.069e-16	1.581e-10	865.768	887.206	27420000	8.664	4.635e-16	1.389e-10
Positive	11	rs12287107	37840877	T	-	758.569	457.168	575100000	9.169	1.429e-17	6.117e-13	759.572	457.37	276000000	8.811	1.724e-16	7.094e-12
Positive	11	rs16932669	38949122	A	-	356.388	76.3544	141400000	7.664	3.474e-13	6.023e-09	357.392	76.5459	36310000	7.813	1.342e-13	2.427e-09
Positive	11	rs2218877	45423133	A	-	912.764	912.51	25910000	8.394	3.276e-15	4.043e-11	913.766	912.531	18880000	8.395	3.244e-15	4.363e-11
Negative	11	rs7944323	78903676	T	-	828.577	514.16	84960000	8.341	4.137e-15	7.294e-11	829.58	514.163	42720000	8.393	2.922e-15	5.108e-11
Positive	11	rs504941	95533123	C	MAML2	429.373	309.265	25830000	10.08	3.121e-20	3.049e-15	430.377	309.295	8564000	9.845	1.657e-19	1.242e-14
Positive	11	rs504941	95533123	C	MAML2	448.391	309.387	7488000	8.085	2.786e-14	1.482e-09	449.394	309.188	2351000	7.809	1.647e-13	6.397e-09
Positive	11	rs504941	95533123	C	MAML2	469.365	309.438	13720000	9.582	1.078e-18	7.798e-14	470.369	309.384	4706000	9.445	2.818e-18	1.794e-13
Positive	11	rs7115437	100939189	T	TRPC6	646.031	58.3831	202000000	9.038	3.502e-17	3.673e-12	647.034	58.3165	55350000	9.059	3.023e-17	3.171e-12
Negative	11	rs1942682	101549531	G	YAP1	327.233	118.705	40240000	8.67	4.449e-16	2.333e-10	328.236	118.749	9594000	8.709	3.404e-16	1.785e-10
Negative	11	rs1942682	101549531	G	YAP1	433.236	68.7811	36920000	8.803	1.785e-16	1.208e-11	434.239	68.7772	8459000	8.79	1.953e-16	1.364e-11
Positive	11	rs1942682	101549531	G	YAP1	864.764	887.192	20620000	8.935	7.166e-17	5.011e-11	865.768	887.206	12060000	8.905	8.867e-17	3.721e-11
Positive	11	rs4753817	107169879	T	SLC35F2	646.031	58.3831	201100000	9.006	4.452e-17	4.448e-12	647.034	58.3165	55050000	9.015	4.194e-17	4.19e-12
Positive	11	rs7937637	108000658	A	-	563.551	133.09	110300000	8.758	2.946e-16	3.433e-11	564.554	133.162	43130000	8.654	5.99e-16	6.283e-11
Negative	11	rs7358449	108432036	G	-	187.006	36.4892	1781000000	9.381	3.121e-18	1.637e-13	188.01	36.5162	146600000	9.715	2.848e-19	1.532e-14
Positive	11	rs17114379	112173053	G	-	758.569	457.168	1053000000	8.789	2.073e-16	6.395e-12	759.572	457.37	487900000	8.081	2.397e-14	7.676e-10
Positive	11	rs11221074	127204967	T	-	886.749	911.605	13010000	8.488	1.574e-15	4.524e-11	887.752	911.688	8934000	8.62	6.462e-16	1.857e-11
Positive	11	rs11221074	127204967	T	-	912.764	912.51	18170000	10.23	7.017e-21	3.132e-16	913.766	912.531	12990000	9.952	5.319e-20	1.958e-15
Positive	11	rs11221074	127204967	T	-	914.779	929.523	20110000	8.747	2.707e-16	7.572e-12	915.781	929.485	14480000	8.636	5.773e-16	1.533e-11
Positive	11	rs3802791	131790531	T	-	447.347	365.33	124000000	12.92	6.262e-30	6.569e-24	448.35	365.094	37560000	12.9	7.619e-30	7.992e-24
Negative	11	rs1940015	131853131	A	OPCML	187.006	36.4892	842900000	8.676	6.098e-16	1.292e-11	188.01	36.5162	68250000	8.772	3.193e-16	6.441e-12
Positive	12	rs11063223	4525121	A	RAD51AP1	876.728	841.945	170600000	9.425	2.971e-18	2.486e-12	877.731	841.867	97570000	8.907	1.084e-16	7.58e-11
Positive	12	rs16917867	8918627	G	A2ML1	758.569	457.168	901600000	8.51	1.601e-15	4.42e-11	759.572	457.37	420000000	7.846	1.235e-13	3.279e-09
Positive	12	rs11053623	10174003	C	CLEC7A	429.373	309.265	21660000	9.14	1.719e-17	6.556e-13	430.377	309.295	7199000	8.985	5.088e-17	1.809e-12
Positive	12	rs11053623	10174003	C	CLEC7A	469.365	309.438	11480000	8.7	3.64e-16	1.107e-11	470.369	309.384	3950000	8.611	6.661e-16	2.055e-11
Positive	12	rs10845080	10284605	T	GABARAPL1/KLRD1	912.764	912.51	12430000	8.196	1.081e-14	1.207e-10	913.766	912.531	9100000	8.242	7.979e-15	1.002e-10
Negative	12	rs11056678	15905869	A	EPS8	187.006	36.4892	1694000000	8.798	1.854e-16	4.686e-12	188.01	36.5162	139700000	9.12	1.972e-17	5.44e-13
Positive	12	rs12306431	16125968	T	-	912.764	912.51	21860000	7.912	6.996e-14	6.641e-10	913.766	912.531	16100000	8.015	3.565e-14	3.778e-10
Positive	12	rs12306431	16125968	T	-	914.779	929.523	26910000	7.809	1.364e-13	1.789e-09	915.781	929.485	19310000	7.683	3.05e-13	4.571e-09
Positive	12	rs12815087	17453729	G	-	429.373	309.265	48500000	10.06	3.478e-20	3.049e-15	430.377	309.295	16230000	9.968	6.551e-20	6.872e-15
Positive	12	rs12815087	17453729	G	-	448.391	309.387	14360000	8.279	7.613e-15	6.193e-10	449.394	309.188	4641000	8.362	4.419e-15	3.566e-10
Positive	12	rs12815087	17453729	G	-	469.365	309.438	26120000	9.837	1.67e-19	2.19e-14	470.369	309.384	8921000	9.61	8.435e-19	8.427e-14
Negative	12	rs11830939	21372961	T	SLCO1A2	187.006	36.4892	1750000000	9.106	2.176e-17	9.263e-13	188.01	36.5162	144900000	9.502	1.321e-18	5.897e-14
Positive	12	rs12830440	24790052	C	-	429.373	309.265	47990000	9.947	5.807e-20	4.041e-15	430.377	309.295	16100000	9.907	7.76e-20	6.892e-15
Negative	12	rs12830440	24790052	C	-	446.377	287.415	6612000	7.825	1.28e-13	9.942e-09	447.38	287.333	2179000	8.097	2.191e-14	1.768e-09
Positive	12	rs12830440	24790052	C	-	448.391	309.387	14680000	8.534	1.194e-15	1.566e-10	449.394	309.188	4604000	8.265	7.225e-15	5.413e-10
Positive	12	rs12830440	24790052	C	-	469.365	309.438	25810000	9.646	5.115e-19	5.11e-14	470.369	309.384	8809000	9.431	2.367e-18	1.655e-13
Positive	12	rs7971506	33721213	A	-	912.764	912.51	24750000	7.962	5.207e-14	5.058e-10	913.766	912.531	17340000	7.586	5.837e-13	4.784e-09
Positive	12	rs1596520	39477988	T	CNTN1	447.347	365.33	160600000	9.717	2.857e-19	2.305e-14	448.35	365.094	49610000	9.967	4.654e-20	4.882e-15
Negative	12	rs12305830	41361505	G	-	187.006	36.4892	1483000000	8.54	1.435e-15	2.839e-11	188.01	36.5162	120600000	8.693	5.161e-16	9.933e-12
Positive	12	rs12231757	50106547	A	SLC4A8	886.749	911.605	9017000	7.701	2.724e-13	3.652e-09	887.752	911.688	6038000	7.571	6.203e-13	7.394e-09
Positive	12	rs12231757	50106547	A	SLC4A8	912.764	912.51	11780000	8.436	2.186e-15	2.831e-11	913.766	912.531	8304000	8.087	2.231e-14	2.645e-10
Positive	12	rs3847835	51173889	A	-	429.373	309.265	37440000	8.481	2.098e-15	5.642e-11	430.377	309.295	12440000	8.349	5.026e-15	1.226e-10
Positive	12	rs3847835	51173889	A	-	469.365	309.438	19840000	8.089	2.758e-14	5.212e-10	470.369	309.384	6831000	8.017	4.391e-14	8.299e-10
Positive	12	rs11170350	51650774	A	-	646.031	58.3831	226100000	9.426	3.093e-18	4.991e-13	647.034	58.3165	61890000	9.434	2.909e-18	4.694e-13
Negative	12	rs1495926	53346931	C	-	409.236	80.634	74290000	8.627	5.975e-16	1.581e-10	410.239	80.589	15680000	8.278	6.277e-15	1.013e-09
Negative	12	rs1495926	53346931	C	-	433.236	68.7811	98350000	10.64	3.214e-22	1.008e-16	434.239	68.7772	22510000	10.6	4.231e-22	1.479e-16
Negative	12	rs1495926	53346931	C	-	457.236	66.1702	78830000	11.44	7.023e-25	4.911e-19	458.24	66.0489	20000000	11.21	4.023e-24	2.275e-18
Negative	12	rs11171823	55063372	C	-	812.582	530.577	13210000	10.79	1.002e-22	2.102e-17	813.585	530.477	7075000	12.83	1.276e-29	1.339e-23
Negative	12	rs11171823	55063372	C	-	828.577	514.16	84090000	13.56	3.95e-32	5.179e-27	829.58	514.163	42300000	13.68	1.499e-32	1.965e-27
Positive	12	rs17121606	57545173	G	-	912.764	912.51	26040000	8.53	1.258e-15	1.801e-11	913.766	912.531	18750000	8.392	3.188e-15	4.343e-11
Positive	12	rs17836797	66139734	G	-	912.764	912.51	24820000	8.049	2.859e-14	3.014e-10	913.766	912.531	17660000	7.817	1.291e-13	1.248e-09
Negative	12	rs17030530	99664761	G	ANO4	187.006	36.4892	768300000	8.425	2.629e-15	5.08e-11	188.01	36.5162	63440000	8.728	3.389e-16	6.771e-12
Negative	12	rs1401995	101987271	A	-	812.582	530.577	11990000	8.174	1.407e-14	4.541e-10	813.585	530.477	6325000	9.286	7.281e-18	2.425e-13
Negative	12	rs1401995	101987271	A	-	828.577	514.16	86270000	11.86	4.058e-26	4.054e-21	829.58	514.163	43430000	11.97	1.718e-26	1.716e-21
Positive	12	rs3916146	113416496	A	-	429.373	309.265	48270000	10.04	3.334e-20	3.049e-15	430.377	309.295	16220000	10.01	4.071e-20	4.852e-15
Positive	12	rs3916146	113416496	A	-	448.391	309.387	14720000	8.582	9.166e-16	1.374e-10	449.394	309.188	4597000	8.257	8.015e-15	5.798e-10
Positive	12	rs3916146	113416496	A	-	469.365	309.438	26230000	9.863	1.17e-19	1.636e-14	470.369	309.384	8884000	9.556	1.057e-18	1.008e-13
Positive	12	rs11061244	122044331	G	PITPNM2	431.352	314.575	15970000	8.477	1.649e-15	2.471e-10	432.355	314.375	5055000	8.607	6.846e-16	1.105e-10
Negative	12	rs12317885	124403334	A	TMEM132B	187.006	36.4892	1307000000	7.588	5.572e-13	5.974e-09	188.01	36.5162	107200000	7.801	1.431e-13	1.58e-09
Negative	12	rs1246345	130474873	G	-	187.006	36.4892	1332000000	7.718	2.47e-13	2.979e-09	188.01	36.5162	109000000	7.914	6.976e-14	8.508e-10
Positive	13	rs2035720	19036645	C	TPTE2	447.347	365.33	144400000	8.41	2.591e-15	1.109e-10	448.35	365.094	42830000	8.174	1.252e-14	4.609e-10
Positive	13	rs7987413	19186081	G	PSPC1	429.373	309.265	37190000	8.68	4.165e-16	1.213e-11	430.377	309.295	12600000	8.749	2.602e-16	8.029e-12
Positive	13	rs7987413	19186081	G	PSPC1	469.365	309.438	20080000	8.469	1.752e-15	5.034e-11	470.369	309.384	6899000	8.367	3.472e-15	9.583e-11
Positive	13	rs2095538	19808558	C	-	447.347	365.33	64890000	8.371	3.385e-15	1.392e-10	448.35	365.094	20060000	8.579	8.298e-16	3.704e-11
Positive	13	rs12861202	19952693	G	CRYL1	662.025	62.334	66520000	8.567	8.967e-16	1.881e-10	663.029	62.6734	18230000	8.686	4.003e-16	8.398e-11
Positive	13	rs2320597	21431608	A	-	758.569	457.168	520500000	9.012	4.281e-17	1.472e-12	759.572	457.37	229800000	7.803	1.429e-13	3.748e-09
Positive	13	rs2181255	31257960	T	RXFP2	447.347	365.33	49760000	8.842	1.366e-16	7.166e-12	448.35	365.094	15200000	8.926	7.665e-17	4.123e-12
Positive	13	rs7331523	32294360	C	-	886.749	911.605	29670000	10.76	1.703e-22	1.624e-17	887.752	911.688	20080000	10.71	2.655e-22	2.532e-17
Positive	13	rs7331523	32294360	C	-	888.764	928.842	38770000	8.733	3.444e-16	5.16e-11	889.767	928.727	24720000	8.872	1.332e-16	2.54e-11
Positive	13	rs7331523	32294360	C	-	912.764	912.51	37390000	11.35	2.034e-24	1.333e-19	913.766	912.531	27550000	11.56	4.287e-25	3.331e-20
Positive	13	rs7331523	32294360	C	-	914.779	929.523	42650000	10.02	3.99e-20	2.462e-15	915.781	929.485	31210000	10.12	1.934e-20	1.449e-15
Negative	13	rs1517884	36060918	A	-	187.006	36.4892	1826000000	9.66	4.23e-19	2.863e-14	188.01	36.5162	148900000	9.889	8.064e-20	5.457e-15
Negative	13	rs9548422	38113915	A	-	433.236	68.7811	67760000	8.212	1.154e-14	4.033e-10	434.239	68.7772	15580000	8.235	9.916e-15	4.078e-10
Negative	13	rs9548422	38113915	A	-	457.236	66.1702	51350000	8.163	1.593e-14	7.426e-10	458.24	66.0489	13140000	8.105	2.329e-14	9.583e-10
Positive	13	rs1325679	66662334	C	PCDH9	886.749	911.605	10830000	8.468	1.853e-15	5.184e-11	887.752	911.688	7285000	8.363	3.761e-15	9.506e-11
Positive	13	rs1325679	66662334	C	PCDH9	912.764	912.51	14210000	9.348	4.266e-18	1.078e-13	913.766	912.531	10230000	9.204	1.174e-17	3.041e-13
Positive	13	rs1325679	66662334	C	PCDH9	914.779	929.523	16330000	8.435	2.324e-15	5.418e-11	915.781	929.485	11820000	8.394	3.06e-15	7.295e-11
Negative	13	rs1925752	66732552	G	-	187.006	36.4892	1717000000	8.89	1.549e-16	3.962e-12	188.01	36.5162	140800000	9.122	3.216e-17	7.666e-13
Positive	13	rs1041641	70927447	T	DACH1	431.352	314.575	17780000	10.79	1.144e-22	3.428e-17	432.355	314.375	5512000	10.64	3.537e-22	1.06e-16
Positive	13	rs9530555	75984224	A	-	429.373	309.265	38410000	9.003	4.535e-17	1.42e-12	430.377	309.295	12960000	9.028	3.812e-17	1.403e-12
Negative	13	rs9530555	75984224	A	-	446.377	287.415	5893000	8.135	1.639e-14	1.91e-09	447.38	287.333	1891000	8.153	1.455e-14	1.327e-09
Positive	13	rs9530555	75984224	A	-	448.391	309.387	12380000	8.3	5.503e-15	4.811e-10	449.394	309.188	4097000	8.594	7.614e-16	1.141e-10
Positive	13	rs9530555	75984224	A	-	469.365	309.438	21080000	8.971	5.705e-17	2.1e-12	470.369	309.384	7457000	9.204	1.116e-17	5.445e-13
Positive	13	rs12871969	85840908	A	-	356.388	76.3544	145300000	8.034	3.435e-14	9.482e-10	357.392	76.5459	37200000	8.146	1.646e-14	4.604e-10
Negative	13	rs433129	92666060	T	-	591.391	200.19	6320000	8.186	1.502e-14	2.25e-09	592.394	200.009	2421000	8.135	2.103e-14	3.393e-09
Positive	13	rs6491576	100221571	T	-	912.764	912.51	24180000	7.767	1.782e-13	1.538e-09	913.766	912.531	17350000	7.622	4.515e-13	3.759e-09
Negative	13	rs593692	100340443	A	-	828.577	487.56	252200000	9.129	2.059e-17	4.32e-12	829.58	487.568	126900000	9.026	4.219e-17	8.852e-12
Positive	13	rs17334872	102515254	C	SLC10A2	356.388	76.3544	180600000	10.55	6.155e-22	7.174e-17	357.392	76.5459	45740000	10.58	4.894e-22	5.375e-17
Negative	13	rs1410818	105599375	T	-	271.228	113.649	20280000	9.139	1.759e-17	7.382e-12	272.231	113.79	3314000	8.668	4.6e-16	1.93e-10
Positive	13	rs1410818	105599375	T	-	277.216	67.4948	158200000	8.336	4.317e-15	4.312e-10	278.219	67.5134	31800000	9.201	1.133e-17	1.252e-12
Positive	13	rs1410818	105599375	T	-	295.226	67.5154	661400000	8.981	5.309e-17	5.304e-12	296.23	68.0846	131000000	9.082	2.627e-17	2.624e-12
Positive	13	rs1410818	105599375	T	-	303.231	72.2937	290000000	9.578	7.785e-19	3.267e-13	304.235	72.2686	62520000	9.537	1.046e-18	4.389e-13
Negative	13	rs1410818	105599375	T	-	303.233	129.782	145800000	10.83	7.354e-23	2.571e-17	304.237	129.786	32050000	10.9	4.381e-23	1.532e-17	305.24	129.811	3308000	10.5	8.835e-22	3.089e-16
Positive	13	rs1410818	105599375	T	-	305.247	74.8867	82730000	10.7	2.11e-22	8.851e-17	306.25	74.8482	17390000	10.59	4.762e-22	1.998e-16
Positive	13	rs1410818	105599375	T	-	319.226	66.2764	170500000	10.57	5.332e-22	2.237e-16	320.23	66.4667	35470000	10.4	1.948e-21	8.174e-16
Negative	13	rs1410818	105599375	T	-	319.228	70.1582	908100000	10.07	2.132e-20	8.945e-15	320.231	70.1908	201700000	10.34	2.907e-21	1.22e-15
Negative	13	rs1410818	105599375	T	-	321.243	71.3063	170600000	10.41	1.745e-21	7.322e-16	322.247	71.2886	37240000	10.37	2.357e-21	9.89e-16
Positive	13	rs1410818	105599375	T	-	343.224	71.2246	136600000	9.936	5.837e-20	2.449e-14	344.228	72.1272	28560000	9.872	9.332e-20	3.916e-14
Negative	13	rs1410818	105599375	T	-	345.243	68.3524	82810000	10.01	3.29e-20	1.38e-14	346.247	68.0647	19410000	10.12	1.509e-20	6.332e-15
Positive	14	rs12881971	22145813	G	ABHD4	447.347	365.33	43980000	8.093	2.392e-14	7.841e-10	448.35	365.094	13240000	8.017	3.915e-14	1.304e-09
Negative	14	rs10220275	25211705	C	-	303.233	129.782	83110000	8.429	2.288e-15	1.846e-10	304.237	129.786	18160000	8.415	2.505e-15	1.946e-10	305.24	129.811	1934000	8.469	1.748e-15	1.467e-10
Negative	14	rs3784168	31872314	C	AKAP6	812.582	530.577	10830000	7.849	1.354e-13	3.023e-09	813.585	530.477	5680000	8.863	1.728e-16	5.034e-12
Positive	14	rs10143493	47999650	A	-	429.373	309.265	49940000	10.6	4.45e-22	6.668e-17	430.377	309.295	16690000	10.49	1.005e-21	1.506e-16
Negative	14	rs10143493	47999650	A	-	446.377	287.415	6680000	7.97	4.956e-14	4.332e-09	447.38	287.333	2241000	8.447	2.116e-15	2.96e-10
Positive	14	rs10143493	47999650	A	-	448.391	309.387	15110000	8.93	7.831e-17	1.369e-11	449.394	309.188	4903000	9.019	4.207e-17	8.023e-12
Positive	14	rs10143493	47999650	A	-	469.365	309.438	26420000	10.04	2.974e-20	4.457e-15	470.369	309.384	9170000	10.04	2.867e-20	4.297e-15
Negative	14	rs8011355	56910536	T	-	187.006	36.4892	1381000000	8.012	5.246e-14	8.092e-10	188.01	36.5162	113100000	8.203	1.542e-14	2.278e-10
Negative	14	rs12434075	78305192	T	NRXN3	828.577	514.16	43190000	8.203	1.161e-14	1.873e-10	829.58	514.163	21860000	8.32	5.371e-15	9.16e-11
Positive	14	rs17765424	79530799	G	-	356.388	76.3544	146200000	7.62	5.616e-13	9.204e-09	357.392	76.5459	37350000	7.719	3.007e-13	4.638e-09
Positive	14	rs17665634	81780491	A	-	886.749	911.605	9609000	8.023	3.687e-14	7.484e-10	887.752	911.688	6409000	7.851	1.121e-13	1.768e-09
Positive	14	rs17665634	81780491	A	-	914.779	929.523	15510000	8.746	2.954e-16	7.946e-12	915.781	929.485	11440000	8.896	1.056e-16	3.515e-12
Negative	14	rs17186490	84881143	A	-	812.582	530.577	8753000	8.214	1.204e-14	4.008e-10	813.585	530.477	4699000	9.156	2.106e-17	6.693e-13
Negative	14	rs17186490	84881143	A	-	828.577	514.16	58010000	10.17	1.655e-20	4.961e-16	829.58	514.163	29120000	10.16	1.711e-20	5.128e-16
Negative	14	rs3925163	86635239	A	-	433.236	68.7811	59620000	8.585	7.951e-16	4.766e-11	434.239	68.7772	13490000	8.434	2.209e-15	1.253e-10
Negative	14	rs3925163	86635239	A	-	457.236	66.1702	45160000	8.512	1.302e-15	9.754e-11	458.24	66.0489	11510000	8.421	2.407e-15	1.804e-10
Positive	14	rs11845073	89708889	T	KCNK13	429.373	309.265	30400000	7.654	3.714e-13	4.402e-09	430.377	309.295	10100000	7.534	7.906e-13	9.214e-09
Positive	14	rs11621563	89809248	A	PSMC1/NRDE2	886.749	911.605	13860000	9.717	2.812e-19	1.475e-14	887.752	911.688	9392000	9.692	3.367e-19	1.811e-14
Positive	14	rs11621563	89809248	A	PSMC1/NRDE2	888.764	928.842	18930000	8.425	2.346e-15	1.823e-10	889.767	928.727	12110000	8.595	7.437e-16	9.178e-11
Positive	14	rs11621563	89809248	A	PSMC1/NRDE2	912.764	912.51	18110000	10.76	1.232e-22	7.382e-18	913.766	912.531	13080000	10.63	3.391e-22	1.976e-17
Positive	14	rs11621563	89809248	A	PSMC1/NRDE2	914.779	929.523	22220000	10.55	5.939e-22	5.933e-17	915.781	929.485	15920000	10.33	3.051e-21	3.048e-16
Positive	14	rs11621563	89809248	A	PSMC1/NRDE2	948.8	946.043	65190000	7.846	1.073e-13	7.759e-09	949.801	945.131	47460000	8.239	8.139e-15	1.067e-09
Negative	14	rs4640106	102096148	T	-	303.233	129.782	131000000	7.936	7.856e-14	3.833e-09	304.237	129.786	28680000	7.942	7.585e-14	3.701e-09	305.24	129.811	3050000	7.98	5.92e-14	3.763e-09
Positive	15	rs2703942	25836445	G	OCA2	563.551	133.09	87670000	8.579	8.287e-16	5.789e-11	564.554	133.162	34170000	8.445	2.06e-15	1.271e-10
Negative	15	rs12906434	27924845	A	TJP1	828.577	514.16	40300000	9.605	8.907e-19	2.225e-14	829.58	514.163	19620000	9.281	8.72e-18	1.988e-13
Negative	15	rs3959686	56217750	G	AQP9/ALDH1A2	187.006	36.4892	1729000000	8.993	4.965e-17	1.894e-12	188.01	36.5162	142300000	9.309	5.396e-18	1.952e-13
Positive	15	rs2899654	58129978	G	FOXB1	646.031	58.3831	455000000	9.816	1.467e-19	2.564e-14	647.034	58.3165	124500000	9.822	1.399e-19	2.446e-14
Positive	15	rs11071737	61348354	G	RAB8B	932.864	1004.39	33330000	10.63	5.241e-22	1.099e-15	933.865	1004.5	23200000	10	5.215e-20	1.094e-13
Negative	15	rs4984285	61540062	A	-	187.006	36.4892	1465000000	8.765	2.325e-16	5.481e-12	188.01	36.5162	120000000	9.012	4.204e-17	9.8e-13
Positive	15	rs16958010	71644101	A	NPTN	864.764	887.192	36600000	8.175	1.296e-14	1.511e-09	865.768	887.206	21430000	8.16	1.432e-14	1.581e-09
Negative	15	rs11072435	71790812	G	CD276	433.236	68.7811	35630000	7.727	2.586e-13	5.694e-09	434.239	68.7772	8166000	7.716	2.773e-13	6.189e-09
Negative	15	rs8043374	78665824	C	ARNT2	187.006	36.4892	1364000000	7.963	5.026e-14	7.987e-10	188.01	36.5162	111500000	8.153	1.443e-14	2.209e-10
Positive	15	rs11855528	78915948	C	CEMIP	612.556	808.044	658200000	8.526	1.552e-15	1.628e-09	613.559	808.04	270500000	8.518	1.643e-15	1.724e-09
Positive	15	rs11855528	78915948	C	CEMIP	876.728	841.945	171000000	9.415	3.555e-18	2.486e-12	877.731	841.867	97790000	8.98	7.228e-17	7.58e-11
Positive	15	rs1695981	85588287	A	-	429.373	309.265	38430000	8.841	1.515e-16	4.606e-12	430.377	309.295	12770000	8.7	3.989e-16	1.162e-11
Positive	15	rs1695981	85588287	A	-	448.391	309.387	12270000	8.066	2.747e-14	1.482e-09	449.394	309.188	3859000	7.847	1.134e-13	5.241e-09
Positive	15	rs1695981	85588287	A	-	469.365	309.438	20510000	8.503	1.515e-15	4.415e-11	470.369	309.384	7225000	8.671	4.844e-16	1.563e-11
Positive	15	rs8035793	88951088	C	CRTC3	792.707	921.958	133100000	8.418	2.826e-15	2.965e-09	793.71	921.926	74780000	8.537	1.272e-15	1.334e-09
Negative	15	rs11247381	97270591	G	IGF1R	812.582	530.577	8900000	8.091	2.485e-14	7.447e-10	813.585	530.477	4726000	9.275	8.188e-18	2.684e-13
Negative	15	rs11247381	97270591	G	IGF1R	828.577	514.16	56420000	9.76	2.631e-19	6.814e-15	829.58	514.163	28310000	9.796	2.037e-19	5.275e-15
Positive	15	rs12915884	98622631	A	ADAMTS17	429.373	309.265	18690000	8.845	2.178e-16	6.526e-12	430.377	309.295	6241000	8.767	3.699e-16	1.093e-11
Negative	15	rs12915884	98622631	A	ADAMTS17	446.377	287.415	2876000	8.159	2.012e-14	2.091e-09	447.38	287.333	902000	7.97	6.758e-14	4.17e-09
Positive	15	rs12915884	98622631	A	ADAMTS17	448.391	309.387	6173000	8.532	1.756e-15	1.842e-10	449.394	309.188	1937000	8.246	1.144e-14	8.002e-10
Positive	15	rs12915884	98622631	A	ADAMTS17	469.365	309.438	10370000	8.957	1.025e-16	3.503e-12	470.369	309.384	3573000	8.895	1.562e-16	5.555e-12
Positive	16	rs3785245	7561606	G	RBFOX1	429.373	309.265	37420000	8.46	2.452e-15	6.43e-11	430.377	309.295	12490000	8.364	4.627e-15	1.155e-10
Positive	16	rs3785245	7561606	G	RBFOX1	469.365	309.438	20420000	8.367	4.53e-15	1.218e-10	470.369	309.384	7169000	8.495	1.935e-15	5.718e-11
Negative	16	rs16957019	10135756	A	GRIN2A	828.577	514.16	42550000	8.182	1.265e-14	1.98e-10	829.58	514.163	21490000	8.277	6.77e-15	1.11e-10
Positive	16	rs890895	12571287	G	SNX29	563.551	133.09	44810000	8.311	5.117e-15	2.684e-10	564.554	133.162	17610000	8.268	6.792e-15	3.653e-10
Positive	16	rs16961293	13185601	T	SHISA9	886.749	911.605	14110000	9.427	2.389e-18	1.139e-13	887.752	911.688	9607000	9.457	1.931e-18	9.208e-14
Positive	16	rs16961293	13185601	T	SHISA9	912.764	912.51	18780000	10.69	2.344e-22	1.329e-17	913.766	912.531	13590000	10.58	5.147e-22	2.918e-17
Positive	16	rs16961293	13185601	T	SHISA9	914.779	929.523	21040000	9.261	7.76e-18	3.417e-13	915.781	929.485	15200000	9.178	1.386e-17	6.322e-13
Positive	16	rs16961293	13185601	T	SHISA9	946.785	930.853	56670000	8.405	2.799e-15	4.517e-10	947.786	930.48	40810000	8.041	3.113e-14	5.024e-09
Positive	16	rs2292329	17530000	C	NECAB2	890.771	929.103	27540000	12.28	1.238e-27	2.597e-21
Positive	16	rs12445835	20112873	T	-	429.373	309.265	19300000	8.488	1.622e-15	4.478e-11	430.377	309.295	6444000	8.396	3.004e-15	8.08e-11
Positive	16	rs12445835	20112873	T	-	469.365	309.438	10440000	8.304	5.575e-15	1.481e-10	470.369	309.384	3630000	8.322	4.927e-15	1.325e-10
Negative	16	rs17796716	23002987	C	USP31	187.006	36.4892	2668000000	12.28	2.525e-27	3.783e-22	188.01	36.5162	220000000	12.83	3.705e-29	5.552e-24
Positive	16	rs4603586	29212212	T	-	563.551	133.09	41890000	8.016	3.579e-14	1.668e-09	564.554	133.162	16430000	7.956	5.313e-14	2.488e-09
Positive	16	rs17728559	45198093	G	SHCPB1	429.373	309.265	27590000	7.669	3.337e-13	4.118e-09	430.377	309.295	9176000	7.555	6.89e-13	8.307e-09
Positive	16	rs16951533	51296678	T	-	563.551	133.09	44230000	8.497	1.447e-15	8.675e-11	564.554	133.162	17330000	8.421	2.411e-15	1.445e-10
Positive	16	rs16963868	60296442	C	CDH8	662.025	62.334	57480000	8.172	1.271e-14	1.212e-09	663.029	62.6734	15560000	8.153	1.443e-14	1.376e-09
Negative	16	rs4580183	60740638	A	-	187.006	36.4892	1702000000	8.675	5.042e-16	1.09e-11	188.01	36.5162	138200000	8.809	2.015e-16	4.186e-12
Positive	16	rs10500482	62567355	T	-	447.347	365.33	161000000	9.773	1.868e-19	1.704e-14	448.35	365.094	49630000	9.995	3.717e-20	4.104e-15
Negative	16	rs9927814	67242297	A	CDH3	187.006	36.4892	1200000000	7.657	4.826e-13	5.301e-09	188.01	36.5162	96560000	7.646	5.142e-13	4.691e-09
Positive	16	rs11864186	69279604	C	VAC14	431.352	314.575	22000000	8.071	2.939e-14	3.245e-09	432.355	314.375	7005000	8.257	8.713e-15	9.748e-10
Positive	16	rs9889054	71456365	T	ZFHX3	356.388	76.3544	145300000	7.93	6.215e-14	1.412e-09	357.392	76.5459	37300000	8.084	2.271e-14	5.883e-10
Positive	16	rs13336959	76878848	G	WWOX	518.324	63.6748	107200000	8.409	2.688e-15	2.819e-09	519.327	63.7304	31090000	8.475	1.722e-15	1.807e-09
Positive	16	rs13336959	76878848	G	WWOX	756.553	408.519	1203000000	11.48	5.586e-25	7.015e-19	757.557	408.685	557700000	11.44	7.78e-25	1.007e-18
Positive	16	rs13336959	76878848	G	WWOX	758.56	408.446	145900000	11.46	6.504e-25	8.419e-19	759.562	408.317	27880000	11.54	3.508e-25	4.051e-19
Positive	16	rs13336959	76878848	G	WWOX	784.584	560.683	478000000	9.698	3.358e-19	3.523e-13	785.588	561.271	233700000	8.596	7.592e-16	5.31e-10
Positive	16	rs13338237	79128602	C	-	563.551	133.09	78090000	11.58	2.687e-25	5.125e-20	564.554	133.162	30690000	11.51	4.523e-25	8.626e-20
Negative	16	rs12597056	80176768	G	CMIP	433.236	68.7811	67070000	8.272	6.995e-15	2.822e-10	434.239	68.7772	15090000	8.072	2.61e-14	8.297e-10
Negative	16	rs12597056	80176768	G	CMIP	457.236	66.1702	49950000	8.028	3.475e-14	1.35e-09	458.24	66.0489	12670000	7.89	8.523e-14	2.838e-09
Positive	16	rs4782645	81047301	A	-	646.031	58.3831	303100000	11.88	4.445e-26	1.865e-20	647.034	58.3165	82900000	11.88	4.538e-26	1.904e-20
Positive	16	rs2292329	82589385	C	NECAB2	886.749	911.605	74960000	23.25	1.915e-65	4.018e-59	887.752	911.688	51100000	23.55	1.947e-66	4.086e-60
Positive	16	rs2292329	82589385	C	NECAB2	888.764	928.842	96140000	15.49	9.015e-39	1.891e-32	889.767	928.727	60460000	15.45	1.197e-38	2.51e-32	890.771	929.103	17530000	12.28	1.238e-27	2.597e-21
Positive	16	rs2292329	82589385	C	NECAB2	894.754	922.854	391300000	12.13	3.947e-27	8.282e-21	895.757	922.904	257900000	11.28	2.829e-24	5.935e-18
Positive	16	rs2292329	82589385	C	NECAB2	912.764	912.51	100100000	33.67	8.55e-97	1.794e-90	913.766	912.531	72510000	32.56	1.014e-93	2.127e-87
Positive	16	rs2292329	82589385	C	NECAB2	914.779	929.523	114200000	23.69	6.866e-67	1.44e-60	915.781	929.485	81520000	22.44	9.167e-63	1.923e-56
Positive	16	rs2292329	82589385	C	NECAB2	922.785	939.141	815400000	8.636	5.984e-16	1.255e-09	923.787	938.683	545900000	8.527	1.253e-15	2.629e-09
Positive	16	rs2292329	82589385	C	NECAB2	946.785	930.853	261700000	13.92	2.78e-33	5.832e-27	947.786	930.48	187600000	13.02	3.438e-30	7.212e-24
Positive	16	rs2292329	82589385	C	NECAB2	948.8	946.043	341500000	14.67	6.46e-36	1.355e-29	949.801	945.131	241800000	15	4.625e-37	9.703e-31
Negative	16	rs7198741	86224311	C	JPH3	433.236	68.7811	55790000	7.799	1.569e-13	3.872e-09	434.239	68.7772	12860000	7.847	1.146e-13	3.079e-09
Negative	16	rs7193436	87276237	T	MVD	317.212	62.6514	105100000	9.194	1.874e-17	3.931e-11	318.216	63.1761	22000000	9.181	2.058e-17	4.318e-11
Positive	17	rs11868845	5360528	C	NLRP1	646.031	58.3831	259800000	10.85	6.149e-23	1.843e-17	647.034	58.3165	71080000	10.86	5.873e-23	1.76e-17
Positive	17	rs9893651	10126697	T	-	356.388	76.3544	62210000	8.679	4.242e-16	1.941e-11	357.392	76.5459	15850000	8.773	2.236e-16	9.982e-12
Positive	17	rs9303093	13670931	G	-	429.373	309.265	36420000	8.345	4.424e-15	1.079e-10	430.377	309.295	12310000	8.386	3.357e-15	8.916e-11
Positive	17	rs9303093	13670931	G	-	469.365	309.438	19630000	8.129	1.838e-14	4.26e-10	470.369	309.384	6821000	8.143	1.683e-14	4.18e-10
Positive	17	rs8068022	14326253	A	-	886.749	911.605	26340000	9.197	1.408e-17	5.679e-13	887.752	911.688	18350000	9.542	1.245e-18	6.219e-14
Positive	17	rs8068022	14326253	A	-	888.764	928.842	35570000	7.962	5.737e-14	2.616e-09	889.767	928.727	22110000	7.816	1.463e-13	7.308e-09
Positive	17	rs8068022	14326253	A	-	912.764	912.51	32700000	9.438	2.602e-18	6.999e-14	913.766	912.531	23780000	9.419	2.979e-18	8.333e-14
Positive	17	rs8068022	14326253	A	-	914.779	929.523	39160000	8.992	5.864e-17	2.037e-12	915.781	929.485	28560000	9.031	4.479e-17	1.648e-12
Positive	17	rs7207438	14827335	G	-	429.373	309.265	72940000	13.96	3.762e-33	2.631e-27	430.377	309.295	24520000	13.91	5.354e-33	3.744e-27
Negative	17	rs7207438	14827335	G	-	446.377	287.415	10040000	10.39	2.836e-21	1.752e-15	447.38	287.333	3270000	10.67	3.759e-22	2.292e-16
Positive	17	rs7207438	14827335	G	-	448.391	309.387	21310000	10.82	1.182e-22	6.198e-17	449.394	309.188	6885000	10.93	5.46e-23	2.863e-17
Positive	17	rs7207438	14827335	G	-	469.365	309.438	38950000	13.36	4.186e-31	2.927e-25	470.369	309.384	13360000	13.07	4.021e-30	2.62e-24
Positive	17	rs6504731	46964531	A	-	563.551	133.09	81740000	7.996	5.209e-14	2.371e-09	564.554	133.162	32180000	7.974	6.009e-14	2.74e-09
Negative	17	rs561715	72560545	T	-	187.006	36.4892	1357000000	7.92	6.77e-14	1.015e-09	188.01	36.5162	111100000	8.122	1.812e-14	2.622e-10
Negative	18	rs8088649	1000176	C	-	812.582	530.577	13390000	10.82	8.243e-23	1.922e-17	813.585	530.477	6968000	12.31	9.002e-28	1.889e-22
Negative	18	rs8088649	1000176	C	-	828.577	514.16	85560000	13.7	1.399e-32	1.957e-27	829.58	514.163	43100000	13.86	3.931e-33	5.498e-28
Positive	18	rs9303796	13943122	T	-	429.373	309.265	39820000	9.48	1.542e-18	6.884e-14	430.377	309.295	12810000	8.926	7.621e-17	2.538e-12
Positive	18	rs9303796	13943122	T	-	448.391	309.387	12230000	8.203	1.033e-14	6.988e-10	449.394	309.188	3828000	7.92	6.614e-14	3.304e-09
Positive	18	rs9303796	13943122	T	-	469.365	309.438	21350000	9.157	1.525e-17	6.398e-13	470.369	309.384	7368000	9.095	2.346e-17	9.402e-13
Negative	18	rs12957556	24709873	A	-	187.006	36.4892	767400000	8.279	6.671e-15	1.207e-10	188.01	36.5162	63100000	8.544	1.131e-15	2.081e-11
Negative	18	rs12458793	34799641	G	-	187.006	36.4892	1786000000	9.08	4.019e-17	1.591e-12	188.01	36.5162	147500000	9.434	3.485e-18	1.354e-13
Positive	18	rs16948713	42912100	C	HDHD2	758.569	457.168	881300000	8.414	2.642e-15	6.929e-11	759.572	457.37	409800000	7.761	1.913e-13	4.722e-09
Positive	18	rs17765930	44540263	G	CTIF	447.347	365.33	49120000	8.975	5.438e-17	2.926e-12	448.35	365.094	15010000	9.065	2.906e-17	1.793e-12
Negative	18	rs17544634	58177546	G	TNFRSF11A	433.236	68.7811	66780000	8.192	1.173e-14	4.033e-10	434.239	68.7772	15360000	8.22	9.707e-15	4.073e-10
Negative	18	rs17544634	58177546	G	TNFRSF11A	457.236	66.1702	49800000	7.973	4.928e-14	1.603e-09	458.24	66.0489	12710000	7.896	8.108e-14	2.744e-09
Positive	18	rs17071050	59221695	C	VPS4B	886.749	911.605	11380000	8.321	4.903e-15	1.254e-10	887.752	911.688	8025000	8.714	3.462e-16	1.023e-11
Positive	18	rs17071050	59221695	C	VPS4B	912.764	912.51	14620000	8.915	8.643e-17	1.486e-12	913.766	912.531	10650000	8.908	9.08e-17	1.671e-12
Positive	18	rs17071050	59221695	C	VPS4B	914.779	929.523	16630000	7.961	5.26e-14	8.689e-10	915.781	929.485	12170000	8.032	3.318e-14	6.328e-10
Negative	18	rs3937484	60163460	G	-	187.006	36.4892	1295000000	8.535	1.197e-15	2.392e-11	188.01	36.5162	104500000	8.602	7.652e-16	1.421e-11
Positive	18	rs2587393	61769839	G	-	429.373	309.265	48530000	9.846	1.647e-19	9.341e-15	430.377	309.295	16080000	9.636	7.345e-19	3.758e-14
Negative	18	rs2587393	61769839	G	-	446.377	287.415	6964000	8.308	6.472e-15	8.486e-10	447.38	287.333	2262000	8.439	2.722e-15	3.569e-10
Positive	18	rs2587393	61769839	G	-	448.391	309.387	14860000	8.496	1.869e-15	1.867e-10	449.394	309.188	4768000	8.471	2.204e-15	2.72e-10
Positive	18	rs2587393	61769839	G	-	469.365	309.438	25790000	9.394	4.033e-18	2.064e-13	470.369	309.384	8978000	9.451	2.704e-18	1.794e-13
Negative	18	rs9955340	67362075	G	-	187.006	36.4892	715500000	8.607	6.865e-16	1.426e-11	188.01	36.5162	57740000	8.675	4.299e-16	8.35e-12
Positive	18	rs9945850	67839566	A	-	886.749	911.605	13280000	8.821	1.582e-16	5.531e-12	887.752	911.688	9234000	9.095	2.357e-17	9.157e-13
Positive	18	rs9945850	67839566	A	-	912.764	912.51	17720000	9.997	3.658e-20	1.346e-15	913.766	912.531	13030000	10.12	1.495e-20	6.819e-16
Positive	18	rs9945850	67839566	A	-	914.779	929.523	20040000	8.805	1.769e-16	5.378e-12	915.781	929.485	14600000	8.826	1.525e-16	4.922e-12
Negative	18	rs9807474	68756884	G	-	303.233	129.782	116100000	8.609	7.402e-16	6.751e-11	304.237	129.786	25330000	8.581	8.948e-16	7.821e-11	305.24	129.811	2672000	8.531	1.254e-15	1.144e-10
Negative	18	rs9807474	68756884	G	-	457.236	66.1702	32560000	7.834	1.232e-13	3.691e-09	458.24	66.0489	8293000	7.745	2.188e-13	5.668e-09
Positive	18	rs17087836	69384971	G	-	563.551	133.09	40150000	8.062	3.558e-14	1.668e-09	564.554	133.162	15720000	7.999	5.337e-14	2.488e-09
Positive	18	rs17088030	69458929	C	-	429.373	309.265	27230000	10.9	6.295e-23	1.201e-17	430.377	309.295	9121000	10.81	1.206e-22	2.3e-17
Negative	18	rs17088030	69458929	C	-	446.377	287.415	3858000	8.803	2.137e-16	4.076e-11	447.38	287.333	1256000	8.996	5.701e-17	1.087e-11
Positive	18	rs17088030	69458929	C	-	448.391	309.387	8353000	9.321	5.915e-18	1.241e-12	449.394	309.188	2737000	9.563	1.076e-18	2.509e-13
Positive	18	rs17088030	69458929	C	-	469.365	309.438	14650000	10.54	8.814e-22	1.681e-16	470.369	309.384	5058000	10.48	1.391e-21	2.652e-16
Positive	19	rs8182466	6236142	G	-	646.031	58.3831	102400000	8.509	1.478e-15	1.192e-10	647.034	58.3165	27970000	8.494	1.633e-15	1.269e-10
Positive	19	rs10409326	23413270	A	-	431.352	314.575	75410000	11.97	1.117e-26	1.966e-20	432.355	314.375	23930000	12.24	1.354e-27	2.841e-21
Positive	19	rs10409326	23413270	A	-	662.025	62.334	210200000	10.02	3e-20	2.098e-14	663.029	62.6734	56230000	9.834	1.199e-19	8.384e-14
Negative	19	rs12460306	37581384	A	-	187.006	36.4892	1351000000	7.632	4.913e-13	5.368e-09	188.01	36.5162	110200000	7.786	1.854e-13	1.937e-09
Positive	19	rs1056041	38389386	T	LRP3	356.388	76.3544	123700000	8.522	1.754e-15	6.665e-11	357.392	76.5459	31550000	8.621	9.097e-16	3.408e-11
Positive	19	rs3936308	53078612	T	SULT2A1	646.031	58.3831	293000000	8.357	4.918e-15	3.439e-10	647.034	58.3165	79950000	8.331	5.836e-15	4.081e-10
Negative	19	rs3752133	56741711	A	-	828.577	514.16	49610000	8.33	4.55e-15	7.955e-11	829.58	514.163	25050000	8.424	2.427e-15	4.278e-11
Negative	20	rs6139717	5340257	T	-	187.006	36.4892	1188000000	7.639	4.424e-13	4.911e-09	188.01	36.5162	96960000	7.803	1.558e-13	1.702e-09
Positive	20	rs17795146	6431417	G	-	447.347	365.33	143900000	8.158	1.666e-14	5.728e-10	448.35	365.094	42760000	7.951	6.389e-14	1.867e-09
Positive	20	rs2260930	13896093	T	SEL1L2	780.553	373.605	583400000	8.144	1.693e-14	4.086e-09	781.557	373.616	297100000	8.471	1.931e-15	4.903e-10
Positive	20	rs2260930	13896093	T	SEL1L2	782.56	373.605	77300000	8.171	1.412e-14	3.624e-09	783.563	373.591	15610000	8.433	2.482e-15	5.86e-10
Negative	20	rs10485538	15610574	A	MACROD2	433.236	68.7811	64740000	7.751	2.813e-13	5.961e-09	434.239	68.7772	14750000	7.705	3.749e-13	7.787e-09
Negative	20	rs10485538	15610574	A	MACROD2	457.236	66.1702	49900000	8.337	6.63e-15	3.566e-10	458.24	66.0489	12700000	8.302	8.371e-15	4.503e-10
Positive	20	rs16980128	19060096	A	-	429.373	309.265	32680000	8.425	2.411e-15	6.402e-11	430.377	309.295	11000000	8.422	2.467e-15	6.902e-11
Positive	20	rs16980128	19060096	A	-	469.365	309.438	18180000	8.538	1.123e-15	3.319e-11	470.369	309.384	6254000	8.449	2.05e-15	5.975e-11
Negative	20	rs6136718	19344364	C	SLC24A3	433.236	68.7811	57550000	8.214	9.649e-15	3.563e-10	434.239	68.7772	13190000	8.207	1.011e-14	4.078e-10
Negative	20	rs6136718	19344364	C	SLC24A3	457.236	66.1702	43370000	8.094	2.124e-14	9.687e-10	458.24	66.0489	11140000	8.085	2.26e-14	9.482e-10
Positive	20	rs4815184	23185728	T	-	447.347	365.33	34910000	8.412	2.569e-15	1.109e-10	448.35	365.094	10580000	8.405	2.69e-15	1.152e-10
Negative	20	rs11905594	24501029	C	SYNDIG1	303.233	129.782	117000000	7.958	5.422e-14	2.917e-09	304.237	129.786	25600000	7.957	5.464e-14	2.939e-09	305.24	129.811	2737000	8.049	3.002e-14	1.968e-09
Positive	20	rs11905594	24501029	C	SYNDIG1	864.764	887.192	26280000	8.24	8.522e-15	1.375e-09	865.768	887.206	15300000	8.166	1.389e-14	1.581e-09
Negative	20	rs11699738	34923754	A	SOGA1	187.006	36.4892	1324000000	7.717	2.451e-13	2.972e-09	188.01	36.5162	108700000	7.943	5.714e-14	7.093e-10
Positive	20	rs11699738	34923754	A	SOGA1	277.216	67.4948	186800000	7.957	5.203e-14	4.746e-09	278.219	67.5134	36210000	8.373	3.34e-15	3.185e-10
Negative	20	rs11699738	34923754	A	SOGA1	293.213	64.408	174200000	8.422	2.393e-15	1.442e-09	294.216	64.4884	32260000	8.239	8.131e-15	2.303e-09
Positive	20	rs11699738	34923754	A	SOGA1	295.226	67.5154	744300000	8.059	2.676e-14	2.246e-09	296.23	68.0846	147000000	8.119	1.806e-14	1.516e-09
Positive	20	rs6017919	35405348	A	SRC	886.749	911.605	15990000	9.794	1.925e-19	1.036e-14	887.752	911.688	10630000	9.522	1.348e-18	6.577e-14
Positive	20	rs6017919	35405348	A	SRC	912.764	912.51	21350000	11.21	5.437e-24	3.355e-19	913.766	912.531	15540000	11.18	6.703e-24	5.022e-19
Positive	20	rs6017919	35405348	A	SRC	914.779	929.523	24580000	10.03	3.624e-20	2.304e-15	915.781	929.485	17510000	9.77	2.297e-19	1.506e-14
Negative	20	rs6094023	42769634	A	-	187.006	36.4892	937100000	9.88	9.016e-20	7.275e-15	188.01	36.5162	76640000	10.15	1.253e-20	9.734e-16
Negative	20	rs6095526	47502279	A	KCNB1	828.577	514.16	42470000	9.821	1.319e-19	3.502e-15	829.58	514.163	21430000	9.935	5.762e-20	1.53e-15
Positive	20	rs12480218	49423852	T	-	912.764	912.51	12300000	7.705	2.902e-13	2.379e-09	913.766	912.531	9019000	7.77	1.926e-13	1.812e-09
Negative	20	rs2766673	51620391	A	ZNF217	828.577	514.16	30350000	8.072	2.524e-14	3.602e-10	829.58	514.163	15260000	8.12	1.832e-14	2.632e-10
Positive	20	rs6013977	52385407	C	-	447.347	365.33	65780000	7.853	1.173e-13	3.281e-09	448.35	365.094	19580000	7.67	3.756e-13	8.383e-09
Negative	20	rs6127486	53419459	T	-	433.236	68.7811	42920000	7.976	4.837e-14	1.335e-09	434.239	68.7772	9750000	7.887	8.609e-14	2.441e-09
Positive	20	rs13041639	55224392	A	BMP7	429.373	309.265	29380000	8.089	2.639e-14	4.36e-10	430.377	309.295	9877000	8.082	2.775e-14	4.794e-10
Positive	20	rs13041639	55224392	A	BMP7	469.365	309.438	16470000	8.306	6.378e-15	1.673e-10	470.369	309.384	5690000	8.274	7.902e-15	2.098e-10
Negative	20	rs6070234	55743016	T	-	828.577	514.16	84160000	9.951	6.855e-20	1.94e-15	829.58	514.163	42460000	10.1	2.399e-20	7.088e-16
Negative	20	rs174701	57325223	A	EDN3	187.006	36.4892	1924000000	19.05	5.387e-50	1.413e-44	188.01	36.5162	155700000	19.39	4.228e-51	1.109e-45
Positive	21	rs243666	28106710	T	-	758.569	457.168	1586000000	11.77	5.537e-26	9.681e-21	759.572	457.37	745400000	10.9	4.402e-23	6.157e-18
Positive	21	rs3026021	29902310	C	BACH1	886.749	911.605	27340000	9.665	5.185e-19	2.59e-14	887.752	911.688	18130000	9.401	3.371e-18	1.473e-13
Positive	21	rs3026021	29902310	C	BACH1	888.764	928.842	35320000	7.93	7.029e-14	3.072e-09	889.767	928.727	21990000	7.807	1.554e-13	7.584e-09
Positive	21	rs3026021	29902310	C	BACH1	912.764	912.51	34740000	10.25	7.597e-21	3.32e-16	913.766	912.531	25600000	10.42	2.138e-21	1.068e-16
Positive	21	rs3026021	29902310	C	BACH1	914.779	929.523	40440000	9.401	3.382e-18	1.73e-13	915.781	929.485	29090000	9.251	9.683e-18	4.806e-13
Negative	21	rs2834690	35250478	C	RUNX1	303.233	129.782	129000000	8.102	2.036e-14	1.186e-09	304.237	129.786	28220000	8.101	2.061e-14	1.201e-09	305.24	129.811	3000000	8.138	1.608e-14	1.164e-09
Positive	21	rs2834690	35250478	C	RUNX1	864.764	887.192	28230000	8.108	1.957e-14	2.161e-09	865.768	887.206	17070000	8.433	2.256e-15	3.975e-10
Negative	21	rs2834802	35439235	A	RUNX1	409.236	80.634	35560000	8.169	1.641e-14	2.025e-09	410.239	80.589	7479000	7.943	7.066e-14	8.568e-09
Negative	21	rs2834802	35439235	A	RUNX1	433.236	68.7811	51110000	10.72	3.092e-22	1.008e-16	434.239	68.7772	11770000	10.78	1.948e-22	1.237e-16
Negative	21	rs2834802	35439235	A	RUNX1	457.236	66.1702	37970000	10.36	4.237e-21	8.889e-16	458.24	66.0489	9658000	10.2	1.365e-20	2.864e-15
Negative	21	rs8130768	40492714	C	DSCAM	828.577	514.16	52680000	8.371	3.431e-15	6.259e-11	829.58	514.163	26530000	8.437	2.197e-15	3.939e-11
Negative	22	rs2106144	17762559	T	C22orf39/HIRA	303.233	129.782	131000000	9.261	7.566e-18	1.038e-12	304.237	129.786	28630000	9.241	8.719e-18	1.219e-12	305.24	129.811	3004000	9.126	1.967e-17	2.427e-12
Negative	22	rs2106144	17762559	T	C22orf39/HIRA	457.236	66.1702	36030000	8.208	1.027e-14	5.386e-10	458.24	66.0489	9330000	8.282	6.278e-15	3.708e-10
Negative	22	rs11913254	21895281	T	BCR	187.006	36.4892	2736000000	13.06	1.337e-29	2.157e-24	188.01	36.5162	223500000	13.4	1.019e-30	1.645e-25
Positive	22	rs7289910	22448638	T	MMP11/CHCHD10	447.347	365.33	146800000	8.438	2.673e-15	1.122e-10	448.35	365.094	43510000	8.186	1.402e-14	5.07e-10
Negative	22	rs139714	23594983	T	SGSM1	828.577	514.16	56700000	8.939	1.287e-16	2.754e-12	829.58	514.163	28560000	9.13	3.523e-17	7.699e-13
Positive	22	rs16994750	33501631	C	-	429.373	309.265	30920000	7.875	8.891e-14	1.278e-09	430.377	309.295	10370000	7.842	1.101e-13	1.661e-09
Positive	22	rs16994750	33501631	C	-	469.365	309.438	16510000	7.59	5.52e-13	7.472e-09	470.369	309.384	5770000	7.657	3.604e-13	5.856e-09
Negative	22	rs9306306	34869647	C	APOL3	187.006	36.4892	1727000000	9.081	3.213e-17	1.296e-12	188.01	36.5162	142200000	9.337	5.397e-18	1.952e-13
Positive	22	rs135058	42168027	A	MPPED1	431.352	314.575	12990000	8.672	5.479e-16	9.58e-11	432.355	314.375	4144000	8.868	1.447e-16	3.035e-11
Positive	22	rs8138794	42196700	A	MPPED1	447.347	365.33	160600000	9.491	1.915e-18	1.296e-13	448.35	365.094	49620000	9.736	3.369e-19	2.437e-14
Positive	22	rs4823188	42778020	C	PARVB	758.569	457.168	1146000000	9.626	7.366e-19	3.679e-14	759.572	457.37	539200000	9.011	5.413e-17	2.581e-12

## Sheet: Table S3
Suplementary Table S3. Associations between lipidomic features and clinical and biochemical data. Lipidomic features were independently acquired in negative and positive ionisation modes in serum samples from a study population of 273 individuals and tested for association with coronary artery disease (CAD), hypertension, type 2 diabetes (T2D), body mass index (BMI), family history (FH) of hypert…
CAD	Ionisation mode	Reference	m/z	RT	P	Adjusted P	Correlation	Rsquared	RsquaredAdj
	Negative	67	212.839	35.952	0.048802	0.999492	-0.113684	0.0205168	0.0094283
	Negative	76	231.021	48.73	7.22448e-06	0.00157803	0.0151265	0.0803588	0.0699478
	Negative	77	233.018	48.759	8.9403e-06	0.00170871	0.150268	0.07874	0.0683107
	Negative	152	313.239	115.077	1.43986e-05	0.00244616	0.127059	0.0837352	0.0733624
	Negative	160	317.059	48.745	6.18702e-09	6.09216e-06	0.104706	0.124895	0.114988
	Negative	169	319.056	48.759	7.96881e-09	6.09216e-06	0.0611609	0.123066	0.113139
	Negative	247	386.237	59.845	6.06394e-08	3.09059e-05	0.0579568	0.112323	0.102274
	Negative	251	389.247	103.93	0.0310017	0.999492	0.115356	0.0309962	0.0200263
	Negative	253	391.244	103.847	0.0368954	0.999492	0.110898	0.0324051	0.0214512
	Negative	261	399.275	104.236	0.0287464	0.999492	0.119258	0.0372378	0.0263386
	Negative	262	401.291	135.776	0.0279909	0.999492	0.122044	0.0332477	0.0223033
	Negative	292	435.348	221.615	0.0485558	0.999492	0.0863779	0.0235848	0.012531
	Negative	302	445.333	162.2	0.0498076	0.999492	0.0144892	0.0148184	0.00366536
	Negative	303	446.336	162.545	0.0259464	0.999492	0.016161	0.0197853	0.0086885
	Negative	307	449.255	59.712	0.00161512	0.164635	0.0189474	0.0407848	0.0299257
	Negative	310	450.259	60.903	0.00222926	0.179397	0.00835915	0.0403923	0.0295288
	Negative	324	463.344	138.712	9.16142e-05	0.0140078	0.016161	0.0571169	0.0464428
	Negative	327	465.305	162.01	1.01895e-06	0.000273913	0.0529413	0.103222	0.0930699
	Negative	329	466.308	161.781	8.73753e-07	0.000273913	0.058514	0.102308	0.0921449
	Negative	358	497.122	48.707	1.07487e-06	0.000273913	0.13332	0.0932487	0.0829836
	Negative	360	498.931	43.212	0.0160486	0.846151	0.105883	0.0337123	0.0227732
	Negative	399	533.292	161.605	0.00212905	0.179397	0.0390094	0.0596194	0.0489736
	Negative	401	534.296	161.634	0.0018878	0.179021	0.0339939	0.0519204	0.0411875
	Negative	421	550.283	161.678	0.00850887	0.565655	0.0702168	0.0321461	0.0211893
	Negative	424	551.359	180.907	0.000240123	0.033377	0.140434	0.0714914	0.06098
	Negative	451	563.319	61.096	0.0367975	0.999492	0.122044	0.0380698	0.02718
	Negative	476	577.375	183.32	0.00777268	0.540201	0.11257	0.0327874	0.0218378
	Negative	505	590.347	75.954	0.0281278	0.999492	0.117585	0.0258968	0.0148692
	Negative	506	591.35	75.855	0.0416134	0.999492	0.111455	0.0188383	0.00773083
	Negative	507	591.391	200.19	0.000284617	0.036265	0.127059	0.0563239	0.0456407
	Negative	510	592.394	200.009	0.000379391	0.0427504	0.123716	0.0554495	0.0447565
	Negative	532	601.28	161.435	0.004651	0.338637	0.0239629	0.0446728	0.0338578
	Negative	538	607.386	200.303	0.000391436	0.0427504	0.114242	0.0465592	0.0357656
	Negative	561	622.441	267.019	0.0245328	0.999492	0.127062	0.0203218	0.00923107
	Negative	825	768.555	675.471	0.018364	0.935952	0.0640871	0.0216137	0.0105377
	Negative	827	769.559	674.643	0.0144873	0.791108	0.061862	0.0241686	0.0131215
	Negative	829	772.325	114.534	0.0379124	0.999492	-0.109783	0.0355	0.0245811
	Negative	953	815.6	527.427	0.0419917	0.999492	0.120372	0.0183648	0.00725192
	Negative	1136	847.646	798.38	0.042231	0.999492	-0.0908361	0.018877	0.00776998
	Negative	1167	855.636	832.756	0.0104753	0.640669	0.135419	0.0350129	0.0240885
	Negative	1169	855.85	35.21	0.00199042	0.179021	0.122669	0.0368389	0.0259352
	Negative	1174	856.853	35.164	0.0135066	0.764873	0.114977	0.0241435	0.0130961
	Negative	1179	857.848	35.164	0.0132167	0.764873	0.109149	0.0242913	0.0132456
	Negative	1189	858.851	35.257	0.00266992	0.204115	0.13332	0.0345265	0.0235966
	Negative	1289	884.519	417.211	0.00979563	0.624064	-0.137647	0.0258467	0.0148186
	Positive	494	654.331	98.373	0.0482722	0.996487	0.0211782	0.0254362	0.0144034
	Positive	508	664.602	870.683	0.018648	0.996487	0.0579568	0.0381162	0.0272269
	Positive	570	694.638	969.504	0.00427891	0.996487	-0.140991	0.0341187	0.0231842
	Positive	592	704.567	867.243	0.0405878	0.996487	0.126502	0.0394511	0.0285769
	Positive	1047	821.549	233.544	0.0396914	0.996487	0.0919511	0.018851	0.00774364
	Positive	1418	928.708	882.289	0.038859	0.996487	0.108669	0.0323908	0.0214367
Hypertension	Ionisation mode	Reference	m/z	RT	P	Adjusted P	Correlation	Rsquared	RsquaredAdj
	Negative	15	127.036	971.876	0.0344127	0.929427	0.00441533	0.030233	0.0192545
	Negative	48	185.117	47.714	0.0345807	0.929427	0.0564394	0.0324686	0.0215154
	Negative	54	195.375	114.934	0.0412595	0.929427	-0.0789491	0.0321777	0.0212212
	Negative	113	283.228	137.47	0.00214236	0.929427	0.0681496	0.0482748	0.0375006
	Negative	130	299.259	164.161	0.0287363	0.929427	0.0882106	0.0304759	0.0195001
	Negative	153	313.239	74.571	0.0409592	0.929427	0.0515441	0.019556	0.00845661
	Negative	185	332.922	42.288	0.0482195	0.929427	0.116526	0.0235068	0.0124522
	Negative	294	437.268	113.371	0.0446683	0.929427	0.106448	0.0195786	0.0084795
	Negative	395	531.306	82.9	0.0484988	0.929427	0.0514482	0.0244589	0.013415
	Negative	400	533.385	179.803	0.0444057	0.929427	0.117102	0.0166484	0.00551607
	Negative	432	554.479	411.537	0.0363772	0.929427	0.122861	0.0189927	0.00788692
	Negative	451	563.319	61.096	0.0459375	0.929427	-0.0818275	0.0367018	0.0257966
	Negative	541	608.43	188.897	0.028205	0.929427	0.0701653	0.0352285	0.0243065
	Negative	794	762.541	305.345	0.0168794	0.929427	-0.0870587	0.0351586	0.0242359
	Negative	802	763.544	305.108	0.0363705	0.929427	-0.0670938	0.0228807	0.0118189
	Negative	828	771.566	326.362	0.00894743	0.929427	-0.0882106	0.0262646	0.0152412
	Negative	868	789.529	293.604	0.0435923	0.929427	0.112111	0.0171477	0.00602102
	Negative	901	800.545	373.698	0.00726461	0.929427	-0.0703573	0.0445469	0.0337304
	Negative	904	801.549	373.267	0.0131153	0.929427	-0.0718931	0.031254	0.020287
	Negative	909	802.552	373.234	0.0102862	0.929427	-0.065558	0.0386445	0.0277612
	Negative	918	805.525	390.993	0.0451139	0.929427	-0.128332	0.0205124	0.00942386
	Negative	1071	839.601	575.883	0.0312828	0.929427	-0.12003	0.0185673	0.00745678
	Negative	1079	840.604	502.805	0.0234512	0.929427	-0.0770763	0.0227767	0.0117138
	Negative	1104	843.551	359.135	0.0431321	0.929427	-0.0889784	0.0213701	0.0102912
	Negative	1115	844.664	783.766	0.0264433	0.929427	-0.11739	0.0223189	0.0112508
	Negative	1362	911.648	784.278	0.0255372	0.929427	-0.0971852	0.0223872	0.0113199
	Positive	64	288.289	54.506	0.0397226	0.875899	0.0590015	0.016986	0.00585754
	Positive	65	289.293	53.978	0.0495243	0.875899	0.0486403	0.0146691	0.00351443
	Positive	70	300.289	116.592	0.0152006	0.875899	-0.135176	0.0257722	0.0147432
	Positive	87	316.321	66.937	0.0171131	0.875899	0.0734881	0.0223991	0.0113319
	Positive	94	324.289	97.28	0.0102961	0.875899	-0.13815	0.0255635	0.0145321
	Positive	119	349.237	92.572	0.0443296	0.875899	-0.0785523	0.0431751	0.0323431
	Positive	135	368.883	1132.06	0.0480728	0.875899	-0.111191	0.0184782	0.00736664
	Positive	166	391.284	195.737	0.0214664	0.875899	-0.145249	0.0255492	0.0145177
	Positive	167	392.287	195.71	0.0411892	0.875899	-0.139973	0.0166439	0.0055116
	Positive	170	393.261	57.51	0.0417494	0.875899	-0.0534371	0.020206	0.00911403
	Positive	251	479.296	76.172	0.0439514	0.875899	-0.0985277	0.0224588	0.0113923
	Positive	286	502.292	73.544	0.0278196	0.875899	-0.140356	0.0196359	0.00853748
	Positive	288	503.296	73.541	0.0314364	0.875899	-0.134792	0.0189865	0.00788071
	Positive	311	513.338	69.872	0.044123	0.875899	-0.138438	0.0169195	0.00579031
	Positive	332	526.292	69.789	0.0471327	0.875899	-0.147216	0.0152195	0.00407103
	Positive	333	527.296	69.773	0.0208187	0.875899	-0.174079	0.0204663	0.00937723
	Positive	349	538.519	600.431	0.0289347	0.875899	0.061304	0.0236872	0.0126346
	Positive	367	547.348	69.871	0.0487245	0.875899	-0.117044	0.0145815	0.00342584
	Positive	493	653.372	39.919	0.0199002	0.875899	0.032245	0.0274948	0.0164853
	Positive	572	695.645	986.048	0.0298247	0.875899	-0.136615	0.0204891	0.00940028
	Positive	731	752.576	444.165	0.0468038	0.875899	0.0419247	0.0209297	0.00984593
	Positive	868	782.723	947.59	0.0325168	0.875899	0.0852884	0.0281388	0.0171366
	Positive	894	789.675	807.85	0.0345154	0.875899	0.0880706	0.0206009	0.00951341
	Positive	938	797.615	547.794	0.0111838	0.875899	-0.122224	0.0323884	0.0214344
	Positive	965	801.684	823.743	0.0301583	0.875899	0.115413	0.0201111	0.00901805
	Positive	995	808.738	948.48	0.0422754	0.875899	0.148031	0.0254469	0.0144142
	Positive	1000	809.742	948.505	0.0429689	0.875899	0.154267	0.0264046	0.0153828
	Positive	1004	810.754	964.898	0.0242103	0.875899	0.107258	0.0295797	0.0185938
	Positive	1107	834.754	949.648	0.0304494	0.875899	0.150622	0.0225312	0.0114655
	Positive	1109	835.757	949.571	0.0387822	0.875899	0.144098	0.0210079	0.00992492
	Positive	1114	836.77	965.417	0.0122777	0.875899	0.16933	0.0308897	0.0199187
	Positive	1120	837.773	965.263	0.0105516	0.875899	0.168466	0.032121	0.0211639
	Positive	1125	838.776	965.243	0.00705734	0.875899	0.182665	0.0356304	0.024713
	Positive	1126	838.785	980.61	0.00661507	0.875899	0.124431	0.031291	0.0203245
	Positive	1128	839.71	949.749	0.0378359	0.875899	0.121169	0.0176297	0.0065085
	Positive	1129	839.788	980.307	0.0155114	0.875899	0.118866	0.0267623	0.0157445
	Positive	1162	850.785	974.661	0.0475384	0.875899	0.102749	0.0168972	0.00576776
	Positive	1204	863.788	966.192	0.0447831	0.875899	0.125006	0.0211726	0.0100915
	Positive	1208	864.801	981.355	0.00238941	0.711487	0.166739	0.037948	0.0270568
	Positive	1212	865.804	981.355	0.00198785	0.711487	0.166547	0.0401194	0.0292529
	Positive	1213	866.808	981.615	0.00239719	0.711487	0.172687	0.0390929	0.0282147
	Positive	1217	869.756	981.426	0.019636	0.875899	0.140261	0.0273412	0.01633
	Positive	1219	870.759	981.553	0.0418073	0.875899	0.112247	0.0241719	0.0131248
	Positive	1250	878.816	990.429	0.0046992	0.774846	0.131434	0.0350262	0.024102
	Positive	1256	879.82	990.404	0.0046079	0.774846	0.137191	0.0346807	0.0237525
	Positive	1260	880.743	960.536	0.04692	0.875899	-0.0845209	0.0148525	0.00369992
	Positive	1264	880.823	990.467	0.000786485	0.583572	0.15916	0.0450597	0.034249
	Positive	1277	884.775	990.511	0.0154223	0.875899	0.106778	0.0231852	0.0121269
	Positive	1300	891.819	981.605	0.0449739	0.875899	0.0875909	0.0304687	0.0194929
	Positive	1305	892.832	996.184	0.000769417	0.583572	0.16933	0.0527471	0.0420235
	Positive	1310	893.835	995.29	0.00345817	0.733131	0.156474	0.0412075	0.0303533
	Positive	1323	897.787	996.874	0.00330129	0.733131	0.162038	0.0368846	0.0259814
	Positive	1340	904.743	946.994	0.0449626	0.875899	-0.109656	0.0172922	0.00616717
	Positive	1344	904.832	990.268	0.0226908	0.875899	0.0667724	0.0309577	0.0199874
	Positive	1349	905.835	990.268	0.0198364	0.875899	0.0690749	0.0312225	0.0202553
	Positive	1354	906.838	989.714	0.012907	0.875899	0.0754068	0.0321923	0.021236
	Positive	1392	918.811	907.305	0.0344982	0.875899	0.0971846	0.0211666	0.0100854
	Positive	1393	918.849	996.359	0.0202729	0.875899	0.0855762	0.0377837	0.0268907
	Positive	1405	923.767	907.093	0.0347397	0.875899	0.0408693	0.029016	0.0180238
	Positive	1451	940.762	902.491	0.0413218	0.875899	0.0708978	0.0289022	0.0179087
T2D	Ionisation mode	Reference	m/z	RT	P	Adjusted P	Correlation	Rsquared	RsquaredAdj
	Negative	63	208.845	35.986	0.030989	0.990819	0.147249	0.0261684	0.0151439
	Negative	67	212.839	35.952	0.0381766	0.990819	0.146993	0.0220523	0.0109812
	Negative	68	215.032	35.984	0.0115439	0.990819	0.157767	0.0353849	0.0244647
	Negative	69	216.036	35.992	0.0108184	0.990819	0.171107	0.0337604	0.0228218
	Negative	70	217.029	35.987	0.0150705	0.990819	0.153534	0.0319053	0.0209458
	Negative	71	218.033	36.012	0.0130172	0.990819	0.148019	0.0316904	0.0207284
	Negative	113	283.228	137.47	0.0275232	0.990819	0.133525	0.0317041	0.0207423
	Negative	127	297.153	379.693	0.0257358	0.990819	-0.137116	0.0223793	0.0113119
	Negative	239	379.156	379.789	0.0104836	0.990819	-0.148147	0.0400927	0.0292258
	Negative	245	385.939	964.178	0.0256864	0.990819	0.12724	0.0187377	0.00762911
	Negative	300	439.343	138.712	0.0422862	0.990819	0.095045	0.0190325	0.0079272
	Negative	364	502.295	79.449	0.0137095	0.990819	-0.120057	0.0312542	0.0202872
	Negative	378	521.914	1128.01	0.0254322	0.990819	0.126727	0.0191718	0.00806804
	Negative	385	526.315	71.16	0.00997334	0.990819	0.146864	0.0259895	0.014963
	Negative	389	527.319	71.179	0.0126669	0.990819	0.140451	0.0238718	0.0128213
	Negative	393	530.302	82.904	0.0453002	0.990819	0.114926	0.0200128	0.00891864
	Negative	395	531.306	82.9	0.0115477	0.990819	0.129164	0.0335863	0.0226458
	Negative	402	535.401	190.345	0.0221267	0.990819	0.126342	0.0208582	0.00977354
	Negative	466	570.466	427.79	0.047043	0.990819	-0.07914	0.0171165	0.00598948
	Negative	484	580.495	429.108	0.0402791	0.990819	-0.124418	0.0199672	0.00887251
	Negative	535	605.406	223.251	0.0224402	0.990819	-0.0559239	0.0260651	0.0150395
	Negative	536	606.41	223.37	0.0193228	0.990819	-0.069007	0.0275372	0.0165282
	Negative	540	608.318	82.907	0.0364704	0.990819	0.117492	0.0269952	0.01598
	Negative	545	609.433	188.7	0.0455746	0.990819	0.115054	0.0261065	0.0150813
	Negative	566	628.545	807.078	0.0473243	0.990819	-0.0768313	0.0241619	0.0131147
	Negative	578	637.433	259.412	0.034206	0.990819	-0.0874773	0.0252849	0.0142504
	Negative	602	656.886	1128.01	0.0437057	0.990819	0.118646	0.0153132	0.00416584
	Negative	621	670.289	82.912	0.0159674	0.990819	0.12724	0.0240405	0.0129919
	Negative	628	677.31	82.926	0.0227524	0.990819	0.123648	0.0388439	0.0279629
	Negative	690	709.655	880.347	0.0277801	0.990819	-0.0851685	0.0493079	0.0385454
	Negative	721	724.873	1128.01	0.0478322	0.990819	0.107872	0.0148144	0.00366137
	Negative	748	740.524	506.677	0.00951289	0.990819	-0.132499	0.0318433	0.020883
	Negative	909	802.552	373.234	0.0322837	0.990819	-0.109154	0.0313431	0.0203771
	Negative	991	821.576	401.285	0.0427101	0.990819	-0.136475	0.0476884	0.0369075
	Negative	1036	832.544	392.018	0.0358809	0.990819	0.111591	0.0334334	0.0224911
	Negative	1130	846.579	626.88	0.0309476	0.990819	-0.122238	0.0265414	0.0155211
	Negative	1158	854.592	483.028	0.0371857	0.990819	-0.13532	0.0185823	0.00747193
	Negative	1166	855.596	483.087	0.0399696	0.990819	-0.13904	0.0213746	0.0102959
	Negative	1177	857.611	626.177	0.0367376	0.990819	-0.148019	0.023835	0.0127841
	Negative	1196	859.617	626.671	0.0450437	0.990819	-0.129421	0.0246828	0.0136415
	Negative	1203	860.639	798.376	0.0375039	0.990819	-0.143273	0.0190872	0.0079825
	Negative	1258	873.567	544.359	0.00815478	0.990819	0.0987007	0.033	0.0220528
	Negative	1334	900.586	582.369	0.0463588	0.990819	0.122622	0.0200183	0.00892419
	Negative	1399	924.595	626.867	0.0359749	0.990819	-0.139746	0.0247104	0.0136694
	Negative	1402	925.599	626.754	0.0385677	0.990819	-0.144941	0.0247729	0.0137326
	Negative	1503	1036.626	799.441	0.018298	0.990819	0.130703	0.021475	0.0103974
	Positive	19	163.116	37.333	0.0125522	0.322214	0.161913	0.0317712	0.0208102
	Positive	26	189.16	46.219	0.0114198	0.322214	0.18741	0.0309645	0.0199943
	Positive	31	198.862	37.383	0.00808738	0.279109	0.170455	0.0316811	0.020719
	Positive	46	254.823	37.291	0.0405926	0.444574	0.133309	0.0193016	0.00819935
	Positive	70	300.289	116.592	0.0362494	0.444574	-0.0770089	0.0202029	0.00911087
	Positive	76	304.261	191.334	0.0387752	0.444574	-0.0930578	0.0356837	0.0247669
	Positive	81	306.276	191.59	0.0126129	0.322214	-0.131239	0.0553825	0.0446887
	Positive	83	312.782	36.768	0.0275689	0.422665	0.127097	0.0391433	0.0282657
	Positive	96	326.378	76.326	0.00449695	0.190671	-0.106389	0.0490701	0.0383049
	Positive	120	353.266	137.944	0.000851236	0.114055	-0.0845156	0.0473068	0.0365216
	Positive	123	356.388	76.354	0.0127745	0.322214	-0.0718318	0.0232436	0.012186
	Positive	124	357.392	76.546	0.0106834	0.322214	-0.0715876	0.0243727	0.0133279
	Positive	147	377.266	110.856	0.0207825	0.38547	-0.0324861	0.0236176	0.0125642
	Positive	149	378.269	110.702	0.0217852	0.38547	-0.0522884	0.0226841	0.0116201
	Positive	152	379.282	145.906	0.00440938	0.190671	-0.120885	0.0351106	0.0241873
	Positive	155	380.285	145.896	0.00429789	0.190671	-0.112472	0.0352428	0.0243211
	Positive	174	395.255	145.571	0.0152747	0.359804	-0.0630308	0.0241106	0.0130628
	Positive	181	401.266	103.249	0.0128104	0.322214	-0.0925401	0.0249856	0.0139477
	Positive	182	401.341	191.606	0.037953	0.444574	0.115966	0.0264998	0.0154791
	Positive	183	401.345	82.535	0.036984	0.444574	-0.0790797	0.0269269	0.0159109
	Positive	196	427.281	108.145	0.0027731	0.153736	-0.110661	0.0350166	0.0240923
	Positive	197	427.36	88.677	0.0432253	0.46218	-0.0625131	0.0291907	0.0182004
	Positive	198	428.373	116.254	0.02535	0.414139	-0.0983643	0.0431579	0.0323257
	Positive	200	429.373	309.265	0.0235008	0.396309	-0.00142369	0.0211697	0.0100886
	Positive	202	429.377	116.204	0.046309	0.487106	-0.0832213	0.0329794	0.022032
	Positive	203	430.377	309.295	0.0215103	0.38547	0.00168255	0.021762	0.0106876
	Positive	217	448.272	147.17	0.00756623	0.26734	-0.132366	0.0292931	0.0183039
	Positive	220	448.391	309.387	0.0293614	0.422665	-0.0245911	0.0181092	0.00699344
	Positive	222	449.394	309.188	0.0327424	0.429468	-0.0341686	0.0174405	0.00631715
	Positive	240	469.365	309.438	0.0351386	0.441912	0.00103541	0.0178742	0.00675575
	Positive	244	470.369	309.384	0.0470142	0.487106	0.0464642	0.0170921	0.00596489
	Positive	286	502.292	73.544	0.000960064	0.114055	-0.0909869	0.0418555	0.0310086
	Positive	288	503.296	73.541	0.00115081	0.114055	-0.0886573	0.0407672	0.029908
	Positive	316	517.386	193.017	0.0421457	0.456527	-0.0812154	0.0178029	0.00668364
	Positive	332	526.292	69.789	0.000135255	0.0669059	-0.142499	0.053999	0.0432896
	Positive	333	527.296	69.773	0.00031239	0.114055	-0.11519	0.0484004	0.0376276
	Positive	361	544.34	70.241	0.00527179	0.205877	-0.129038	0.029009	0.0180167
	Positive	363	545.343	70.652	0.009821	0.310093	-0.124638	0.0249652	0.0139271
	Positive	365	546.355	79.89	0.0301129	0.422665	-0.108848	0.027902	0.0168971
	Positive	367	547.348	69.871	0.0019225	0.142174	-0.124638	0.0357259	0.0248096
	Positive	369	547.358	79.948	0.0337797	0.435906	-0.106518	0.0264914	0.0154706
	Positive	370	548.361	79.941	0.0324614	0.429468	-0.0965523	0.0284623	0.0174637
	Positive	399	566.321	70.115	0.0203225	0.38547	-0.100694	0.0214215	0.0103433
	Positive	401	567.325	70.115	0.0217459	0.38547	-0.11053	0.021043	0.0099605
	Positive	403	568.34	67.238	9.74402e-05	0.0669059	-0.154535	0.0595915	0.0489454
	Positive	404	568.337	79.889	0.0202142	0.38547	-0.0909869	0.0342701	0.0233373
	Positive	406	569.343	67.498	8.9775e-05	0.0669059	-0.158418	0.0596224	0.0489766
	Positive	408	572.37	87.606	0.0407426	0.444574	-0.0877513	0.0159953	0.00485562
	Positive	426	590.321	67.252	0.000521199	0.114055	-0.142887	0.04509	0.0342797
	Positive	429	591.325	67.238	0.000846019	0.114055	-0.132403	0.0415316	0.030681
	Positive	447	612.325	92.727	0.0342344	0.437942	-0.0731261	0.0174899	0.00636717
	Positive	455	620.597	819.575	0.0181199	0.384322	-0.15221	0.0286371	0.0176405
	Positive	459	624.447	239.262	0.00152741	0.133334	-0.101343	0.0527689	0.0420456
	Positive	461	625.45	239.295	0.0052362	0.205877	0.00388302	0.0441231	0.0333018
	Positive	514	666.651	847.418	0.0329915	0.429468	-0.104189	0.0353862	0.0244661
	Positive	547	685.553	876.717	0.0186464	0.384322	0.126579	0.0378544	0.0269622
	Positive	549	686.556	877.073	0.0182777	0.384322	0.129815	0.0364282	0.0255198
	Positive	555	688.602	937.578	0.016793	0.377587	-0.104318	0.0243411	0.0132959
	Positive	557	689.606	937.607	0.009143	0.299242	-0.125414	0.02847	0.0174716
	Positive	560	690.609	937.568	0.00832132	0.280656	-0.122179	0.0291239	0.0181329
	Positive	582	701.559	329.971	0.0221519	0.38547	-0.118037	0.0206075	0.00952003
	Positive	583	702.562	329.962	0.0185783	0.384322	-0.122179	0.0219723	0.0109003
	Positive	586	703.565	329.889	0.0233439	0.396309	-0.123214	0.021188	0.0101071
	Positive	592	704.567	867.243	0.0167208	0.377587	0.145605	0.0449996	0.0341883
	Positive	615	714.618	944.794	0.0151141	0.359804	-0.113442	0.0225383	0.0114727
	Positive	617	715.621	944.321	0.0266892	0.421348	-0.0908575	0.0192996	0.00819733
	Positive	641	723.541	329.773	0.0360869	0.444574	-0.107683	0.0186622	0.00755273
	Positive	662	729.579	877.041	0.0146039	0.355283	0.133827	0.047435	0.0366513
	Positive	708	745.622	660.72	0.0391257	0.444574	-0.105353	0.0242532	0.013207
	Positive	720	748.527	513.847	0.0432904	0.46218	-0.0724789	0.0397953	0.0289251
	Positive	723	749.53	513.726	0.04776	0.487106	-0.080374	0.0390683	0.0281898
	Positive	736	754.538	339.207	0.0117945	0.322214	-0.152465	0.0407162	0.0298564
	Positive	740	755.541	339.202	0.0110688	0.322214	-0.157124	0.0412045	0.0303502
	Positive	741	756.544	339.225	0.0112464	0.322214	-0.162689	0.0396306	0.0287585
	Positive	744	756.553	386.792	0.00331086	0.163777	-0.141852	0.0723982	0.0618971
	Positive	748	757.557	386.791	0.00183002	0.142174	-0.157383	0.0701706	0.0596443
	Positive	752	758.56	386.972	0.0161733	0.375018	-0.11739	0.0590495	0.0483972
	Positive	757	758.625	593.97	0.0126597	0.322214	-0.162301	0.0386905	0.0278077
	Positive	761	759.628	594.187	0.00600949	0.222952	-0.163207	0.0422369	0.0313943
	Positive	763	760.584	590.115	0.0374123	0.444574	-0.107812	0.0239224	0.0128725
	Positive	765	761.587	590.116	0.0374231	0.444574	-0.106	0.0243721	0.0133272
	Positive	767	762.59	590.11	0.0398843	0.444574	-0.101729	0.0223624	0.0112949
	Positive	768	763.593	590.338	0.0293642	0.422665	-0.124767	0.0257943	0.0147655
	Positive	840	776.519	339.156	0.0171113	0.379002	-0.140881	0.0492327	0.0384693
	Positive	846	777.583	436.087	0.0482872	0.487106	-0.0991408	0.0220764	0.0110056
	Positive	850	778.538	315.303	0.00111087	0.114055	-0.190775	0.056077	0.0453911
	Positive	851	779.541	315.283	0.00115285	0.114055	-0.184821	0.0562079	0.0455235
	Positive	852	780.553	373.605	0.00249823	0.148295	-0.121273	0.0448506	0.0340376
	Positive	853	780.553	351.688	0.039181	0.444574	-0.14677	0.028676	0.0176798
	Positive	856	781.557	373.616	0.00248251	0.148295	-0.121661	0.0445316	0.033715
	Positive	862	782.56	373.605	0.0031324	0.160292	-0.111566	0.0433051	0.0324746
	Positive	870	783.563	373.591	0.00393	0.182254	-0.117002	0.0412406	0.0303867
	Positive	876	784.584	560.683	0.0279634	0.422665	-0.11972	0.0430852	0.0322522
	Positive	878	784.584	488.211	0.0385242	0.444574	-0.121014	0.0364945	0.0255869
	Positive	880	785.587	488.213	0.0402238	0.444574	-0.117131	0.0355237	0.0246051
	Positive	887	786.59	488.213	0.031881	0.429468	-0.123861	0.0345343	0.0236045
	Positive	899	790.573	469.49	0.0256744	0.414139	-0.0858099	0.0298057	0.0188223
	Positive	905	791.577	469.414	0.0345278	0.437942	-0.0792091	0.0262191	0.0151952
	Positive	918	794.569	411.113	0.00144919	0.133334	-0.16489	0.0461332	0.0353347
	Positive	966	802.535	373.45	0.0021077	0.142174	-0.118167	0.0490367	0.0382711
	Positive	969	803.538	373.508	0.00290067	0.153736	-0.107424	0.0450788	0.0342684
	Positive	981	806.569	372.565	0.0223385	0.38547	-0.152594	0.0328196	0.0218704
	Positive	985	807.572	418.574	0.0314916	0.429468	-0.111048	0.0324642	0.021511
	Positive	986	807.572	371.901	0.018504	0.384322	-0.147288	0.0315245	0.0205607
	Positive	992	808.577	419.775	0.0288821	0.422665	-0.112213	0.031849	0.0208888
	Positive	993	808.584	505.868	0.0254839	0.414139	-0.125544	0.0360276	0.0251147
	Positive	997	809.581	419.147	0.0476149	0.487106	-0.115707	0.0344132	0.0234821
	Positive	998	809.587	506.225	0.00209779	0.142174	-0.177962	0.0429076	0.0320726
	Positive	1007	811.603	606.122	0.0377224	0.444574	-0.159712	0.0220719	0.011001
	Positive	1009	812.606	607.456	0.0306598	0.425226	-0.166054	0.022755	0.0116918
	Positive	1011	813.609	606.122	0.0221035	0.38547	-0.167996	0.0245404	0.0134975
	Positive	1015	814.613	606.444	0.0200049	0.38547	-0.168255	0.0249356	0.0138971
	Positive	1022	816.693	808.169	0.0477766	0.487106	-0.0872336	0.0200295	0.00893553
	Positive	1069	824.615	677.149	0.0201407	0.38547	-0.154535	0.0276804	0.016673
	Positive	1083	827.599	325.237	0.0363836	0.444574	-0.0942226	0.0287337	0.0177382
	Positive	1084	827.599	355.153	0.0260121	0.415075	-0.12425	0.0290563	0.0180644
	Positive	1091	829.554	371.703	0.0212168	0.38547	-0.13771	0.0462429	0.0354456
	Positive	1104	834.6	560.036	0.00114004	0.114055	-0.168902	0.0508831	0.0401383
	Positive	1105	834.591	429.747	0.0485149	0.487106	-0.131239	0.0250411	0.0140038
	Positive	1108	835.603	559.952	0.000829812	0.114055	-0.16929	0.0523665	0.0416385
	Positive	1111	836.607	561.31	0.000818497	0.114055	-0.173432	0.0529033	0.0421814
	Positive	1116	837.61	559.668	0.000898904	0.114055	-0.176409	0.0533467	0.0426299
	Positive	1123	838.622	613.204	0.0455599	0.482934	-0.126838	0.0339693	0.0230331
	Positive	1128	839.71	949.749	0.0329211	0.429468	0.121014	0.0185114	0.00740016
	Positive	1137	844.546	244.08	0.0247306	0.412362	-0.136416	0.0225332	0.0114676
	Positive	1144	846.561	243.917	0.040097	0.444574	-0.115578	0.0325652	0.0216131
	Positive	1151	848.577	327.546	0.0274296	0.422665	-0.11959	0.0278295	0.0168238
	Positive	1152	848.577	355.582	0.0301904	0.422665	-0.106518	0.0213781	0.0102994
	Positive	1156	849.581	327.587	0.0485793	0.487106	-0.115837	0.0220786	0.0110078
	Positive	1177	854.569	324.812	0.012186	0.322214	-0.12632	0.0390021	0.0281228
	Positive	1181	856.582	560.947	0.00189151	0.142174	-0.162042	0.052299	0.0415703
	Positive	1186	857.585	560.615	0.00280065	0.153736	-0.160877	0.0513857	0.0406467
	Positive	1188	858.589	561.288	0.00229504	0.14808	-0.148582	0.0484822	0.0377103
	Positive	1209	865.725	950.808	0.00509744	0.205877	0.168384	0.0362135	0.0253028
	Positive	1215	867.731	950.816	0.0134566	0.332826	0.139781	0.028539	0.0175413
	Positive	1216	868.744	966.535	0.0296323	0.422665	0.141981	0.0219112	0.0108385
	Positive	1266	881.698	950.849	0.012542	0.322214	0.172332	0.025352	0.0143182
	Positive	1269	881.761	883.913	0.0398401	0.444574	0.130721	0.0399687	0.0291004
	Positive	1274	883.699	860.816	0.030101	0.422665	0.143146	0.0268689	0.0158524
	Positive	1278	885.715	882.204	0.0038841	0.182254	0.162366	0.05271	0.0419859
	Positive	1315	895.735	887.44	0.0318667	0.429468	0.144828	0.0376163	0.0267214
	Positive	1318	896.739	887.436	0.0286046	0.422665	0.143405	0.0370158	0.0261141
	Positive	1339	904.59	458.139	0.0221497	0.38547	-0.132274	0.0207545	0.00966866
	Positive	1345	905.593	457.892	0.0194016	0.38547	-0.140299	0.0226519	0.0115876
	Positive	1374	911.731	882.034	0.0287935	0.422665	0.132921	0.0413669	0.0305145
	Positive	1408	925.688	863.824	0.00927569	0.299242	0.156089	0.0299614	0.0189798
	Positive	1415	927.704	881.986	0.00650586	0.235481	0.157771	0.0517102	0.0409748
	Positive	1418	928.708	882.289	0.00552199	0.210119	0.152012	0.0448683	0.0340555
BMI	Ionisation mode	Reference	m/z	RT	P	Adjusted P	Correlation	Rsquared	RsquaredAdj
	Negative	3	102.955	379.45	0.025445	0.358112	-0.133515	0.0274925	0.0162713
	Negative	5	104.953	379.227	0.0230609	0.35501	-0.134001	0.0362613	0.0251412
	Negative	10	113.988	381.191	0.0435117	0.451249	-0.0873628	0.0199775	0.00866953
	Negative	22	139.006	379.758	0.0317973	0.39255	-0.158339	0.0180458	0.00671558
	Negative	30	157.011	971.678	0.0114996	0.332744	0.180948	0.0435118	0.0324754
	Negative	31	157.011	956.027	0.00634453	0.321013	0.197425	0.0429332	0.0318901
	Negative	46	180.972	380.548	0.0053054	0.321013	-0.154067	0.0334719	0.0223197
	Negative	48	185.117	47.714	0.0254588	0.358112	-0.140589	0.0353269	0.024196
	Negative	54	195.375	114.934	0.0152868	0.332982	0.129623	0.0378492	0.0267474
	Negative	72	226.966	379.675	0.0280019	0.37557	-0.112015	0.029995	0.0188027
	Negative	83	242.943	379.586	0.0055391	0.321013	-0.140748	0.0301227	0.0189318
	Negative	129	297.244	69.751	0.0324458	0.39255	-0.121437	0.0223599	0.0110794
	Negative	293	436.284	98.256	0.0200858	0.346318	-0.10253	0.0239529	0.0126908
	Negative	295	437.287	98.275	0.0183193	0.332982	-0.0982581	0.0245798	0.013325
	Negative	325	464.315	139.357	0.0372424	0.418141	-0.0951051	0.0209163	0.00961913
	Negative	326	465.318	139.352	0.0370983	0.418141	-0.101158	0.0206364	0.00933602
	Negative	365	504.271	98.28	0.0147983	0.332744	-0.124068	0.0317426	0.0205704
	Negative	375	520.265	86.488	0.0380128	0.418141	0.114714	0.0168507	0.00550663
	Negative	376	520.378	249.297	0.0358043	0.411615	-0.124221	0.0197117	0.00840073
	Negative	382	524.336	92.252	0.0334378	0.398874	-0.11373	0.0233851	0.0121164
	Negative	384	525.34	92.268	0.0252245	0.358112	-0.12083	0.0256327	0.01439
	Negative	386	526.352	96.028	0.0195979	0.344427	-0.140566	0.0312715	0.0200938
	Negative	390	527.355	96.019	0.0232556	0.35501	-0.135652	0.0301969	0.0190069
	Negative	391	528.358	95.959	0.0259977	0.358112	-0.133294	0.0298272	0.0186329
	Negative	398	532.302	139.386	0.0439739	0.451249	-0.100007	0.0222008	0.0109185
	Negative	427	552.368	100.42	0.035608	0.411615	-0.134548	0.028365	0.0171539
	Negative	428	553.371	100.42	0.0256459	0.358112	-0.140093	0.0323331	0.0211678
	Negative	429	554.302	70.025	0.0417178	0.445881	-0.141341	0.0161085	0.00475589
	Negative	431	554.383	136.077	0.0125263	0.332744	-0.131342	0.0414342	0.0303738
	Negative	435	555.386	136.06	0.00930452	0.332744	-0.139733	0.0430226	0.0319806
	Negative	452	564.331	70.055	0.0201584	0.346318	-0.178481	0.0209144	0.00961725
	Negative	453	565.334	70.1	0.0228821	0.35501	-0.176417	0.0201004	0.00879386
	Negative	454	566.337	70.094	0.0311545	0.39255	-0.171847	0.0182159	0.00688759
	Negative	469	571.469	410.217	0.0257869	0.358112	-0.115826	0.0248612	0.0136096
	Negative	472	573.416	313.672	0.0378827	0.418141	-0.117919	0.0279982	0.0167828
	Negative	478	578.383	106.657	0.00905821	0.332744	-0.17828	0.0318115	0.0206401
	Negative	482	580.399	139.616	0.0238315	0.35501	-0.149292	0.035076	0.0239423
	Negative	484	580.495	429.108	0.0481251	0.477813	0.0902853	0.0196226	0.00831054
	Negative	487	582.415	187.736	0.00456684	0.321013	-0.162151	0.0467104	0.0357109
	Negative	516	594.339	96.028	0.0137223	0.332744	-0.139668	0.0361141	0.0249923
	Negative	530	600.29	139.386	0.0144849	0.332744	-0.122916	0.0348039	0.023667
	Negative	537	606.415	149.287	0.0119916	0.332744	-0.167343	0.0286031	0.0173947
	Negative	539	607.422	301.242	0.00174284	0.296089	0.112883	0.037847	0.0267452
	Negative	541	608.43	188.897	0.015261	0.332982	-0.178677	0.0418208	0.0307649
	Negative	545	609.433	188.7	0.00993071	0.332744	-0.177503	0.0384945	0.0274002
	Negative	547	610.446	243.642	0.00172065	0.296089	-0.182484	0.0520128	0.0410745
	Negative	556	620.355	100.484	0.0258159	0.358112	-0.139854	0.0312973	0.0201199
	Negative	558	622.29	70.467	0.0336526	0.398874	-0.146918	0.0188752	0.00755452
	Negative	560	622.371	136.273	0.0077452	0.332744	-0.14913	0.0468917	0.0358943
	Negative	567	629.548	806.98	0.0313306	0.39255	0.132725	0.0338752	0.0227276
	Negative	570	632.318	70.117	0.0408079	0.441791	-0.147391	0.0161321	0.00477979
	Negative	573	634.446	197.514	0.00630965	0.321013	-0.182173	0.031676	0.020503
	Negative	574	635.337	87.621	0.0432274	0.451249	-0.173097	0.018249	0.0069211
	Negative	576	636.462	243.187	0.00543592	0.321013	-0.205983	0.0399036	0.0288255
	Negative	579	637.465	242.841	0.0102945	0.332744	-0.191554	0.0394696	0.0283866
	Negative	582	638.477	324.053	0.00393662	0.321013	-0.189058	0.0362305	0.0251101
	Negative	651	688.342	100.462	0.0231238	0.35501	-0.14277	0.0344757	0.023335
	Negative	670	698.321	114.92	0.0372618	0.418141	-0.107404	0.0188809	0.00756026
	Negative	697	714.508	470.909	0.0263178	0.359285	0.135256	0.0285641	0.0173553
	Negative	699	715.512	470.948	0.0179528	0.332982	0.145893	0.0317723	0.0206004
	Negative	700	716.524	590.567	0.0437166	0.451249	0.120571	0.0168693	0.00552552
	Negative	701	716.515	471.181	0.0164707	0.332982	0.130633	0.0336536	0.0225035
	Negative	703	717.527	590.648	0.0144831	0.332744	0.13433	0.0229897	0.0117165
	Negative	705	718.531	590.765	0.0155938	0.332982	0.143482	0.0242302	0.0129713
	Negative	742	738.509	449.778	0.00635959	0.321013	0.179808	0.0388256	0.0277351
	Negative	744	739.512	449.751	0.0070557	0.332744	0.177797	0.0374713	0.0263652
	Negative	747	740.515	449.476	0.00890169	0.332744	0.162324	0.0351274	0.0239942
	Negative	748	740.524	506.677	0.0316976	0.39255	0.148006	0.0257087	0.0144668
	Negative	750	741.528	484.155	0.0410297	0.441791	0.101808	0.0182966	0.00696927
	Negative	759	746.514	471.702	0.017692	0.332982	0.122082	0.0274381	0.0162162
	Negative	761	747.517	471.685	0.0206661	0.347236	0.109644	0.0269961	0.0157691
	Negative	764	748.52	471.564	0.0205158	0.347236	0.111825	0.0268453	0.0156166
	Negative	766	748.529	525.731	0.0171555	0.332982	0.0944137	0.0271712	0.0159463
	Negative	769	749.533	525.724	0.0169031	0.332982	0.0897241	0.031644	0.0204706
	Negative	773	750.536	524.62	0.0194222	0.344427	0.0906796	0.0345765	0.023437
	Negative	781	752.524	520.281	0.00854418	0.332744	0.157034	0.0329694	0.0218113
	Negative	792	762.508	415.432	0.000549431	0.18435	0.197734	0.0488747	0.0379002
	Negative	798	763.512	415.406	0.000723414	0.18435	0.193704	0.0465163	0.0355145
	Negative	806	764.515	415.406	0.000553504	0.18435	0.183678	0.0464702	0.0354679
	Negative	807	764.523	462.433	0.00247039	0.314768	0.146869	0.0365788	0.0254624
	Negative	818	765.568	783.474	0.0490938	0.480229	-0.0908304	0.0346876	0.0235494
	Negative	819	766.54	601.945	0.0115798	0.332744	0.161619	0.0332961	0.0221419
	Negative	822	767.543	601.922	0.00880295	0.332744	0.162895	0.0352656	0.0241341
	Negative	824	768.546	601.9	0.0122934	0.332744	0.158273	0.0321888	0.0210217
	Negative	825	768.555	675.471	0.0139169	0.332744	0.134237	0.0245217	0.0132662
	Negative	826	769.549	601.954	0.00576065	0.321013	0.172114	0.0362797	0.0251599
	Negative	830	772.529	484.761	0.00771133	0.332744	0.107269	0.0324807	0.021317
	Negative	831	773.533	484.051	0.0117119	0.332744	0.0998175	0.0264434	0.0152101
	Negative	849	778.576	793.996	0.0306411	0.39255	0.200226	0.0210064	0.00971031
	Negative	856	782.497	471.334	0.0174718	0.332982	0.123964	0.0342241	0.0230805
	Negative	863	788.524	426.691	0.000654627	0.18435	0.173693	0.0459996	0.0349919
	Negative	874	790.539	556.135	0.000523075	0.18435	0.192837	0.0470317	0.0360359
	Negative	880	791.542	555.708	0.00109314	0.238772	0.174881	0.0415974	0.0305389
	Negative	884	792.556	669.347	0.0164358	0.332982	0.176756	0.0230234	0.0117506
	Negative	890	793.559	668.217	0.0409387	0.441791	0.171925	0.0179569	0.00662564
	Negative	898	800.545	339.34	0.0165046	0.332982	0.0882492	0.024028	0.0127668
	Negative	902	801.548	339.281	0.0309142	0.39255	0.095184	0.020476	0.00917377
	Negative	921	806.496	449.93	0.00463563	0.321013	0.180352	0.0397888	0.0287094
	Negative	958	816.532	416.74	0.0321761	0.39255	0.124188	0.0195052	0.00819181
	Negative	985	819.586	503.594	0.0326055	0.39255	0.164234	0.0267117	0.0154814
	Negative	994	822.53	292.058	0.0275309	0.372521	0.150981	0.0216607	0.0103721
	Negative	999	824.546	324.889	0.0185111	0.332982	0.14361	0.0229556	0.011682
	Negative	1002	825.549	324.689	0.0175268	0.332982	0.144644	0.0221926	0.0109102
	Negative	1005	826.561	416.585	0.00458341	0.321013	0.192646	0.0337828	0.0226342
	Negative	1008	827.564	416.563	0.00408503	0.321013	0.192337	0.0362461	0.0251258
	Negative	1012	828.567	416.562	0.00492214	0.321013	0.19403	0.0337171	0.0225677
	Negative	1019	829.57	416.584	0.00614971	0.321013	0.182864	0.0328757	0.0217166
	Negative	1029	830.572	416.594	0.0129132	0.332744	0.148501	0.0261862	0.0149499
	Negative	1047	834.528	601.962	0.0128821	0.332744	0.176916	0.0319053	0.020735
	Negative	1062	836.582	480.339	0.00627594	0.321013	0.173935	0.0423343	0.0312843
	Negative	1074	840.576	481.573	0.0104199	0.332744	0.17462	0.0349144	0.0237788
	Negative	1082	841.58	481.548	0.00589261	0.321013	0.184931	0.0373903	0.0262833
	Negative	1093	842.556	309.986	0.0348877	0.4072	0.137781	0.0351517	0.0240188
	Negative	1094	842.583	481.562	0.0321291	0.39255	0.155396	0.0238244	0.0125608
	Negative	1100	843.55	417.311	0.023134	0.35501	0.144746	0.0290345	0.0178311
	Negative	1145	850.561	342.81	0.0419927	0.445881	0.10097	0.0250616	0.0138123
	Negative	1151	852.576	425.282	0.00210087	0.314768	0.16348	0.0401919	0.0291172
	Negative	1152	852.569	386.994	0.0430695	0.451249	0.124276	0.0229341	0.0116603
	Negative	1155	853.58	425.226	0.0135919	0.332744	0.136918	0.0295715	0.0183743
	Negative	1160	854.592	556.846	0.0110626	0.332744	0.153662	0.0277552	0.016537
	Negative	1163	855.586	424.853	0.0496247	0.480229	0.0983951	0.0235022	0.0122349
	Negative	1164	855.595	556.821	0.00441302	0.321013	0.159107	0.0316451	0.0204718
	Negative	1172	856.598	556.892	0.0133498	0.332744	0.153172	0.0266352	0.0154041
	Negative	1176	857.601	556.843	0.00924458	0.332744	0.158758	0.030005	0.0188127
	Negative	1186	858.604	556.798	0.000200768	0.18435	0.206513	0.060335	0.0494928
	Negative	1219	864.576	445.19	0.045119	0.455199	0.111788	0.0198828	0.00857379
	Negative	1230	866.592	487.534	0.0211957	0.352263	0.162373	0.0375302	0.0264248
	Negative	1235	868.564	514.208	0.0110783	0.332744	0.119188	0.0280788	0.0168643
	Negative	1261	874.561	321.485	0.016924	0.332982	0.13956	0.0258648	0.0146248
	Negative	1265	876.576	396.815	0.0158772	0.332982	0.0707064	0.022327	0.0110461
	Negative	1267	877.58	396.609	0.0116816	0.332744	0.0732659	0.0247087	0.0134554
	Negative	1271	878.592	514.421	0.0313629	0.39255	0.117034	0.0191803	0.00786319
	Negative	1273	879.596	514.395	0.0341351	0.401481	0.116749	0.0189303	0.0076103
	Negative	1275	880.599	514.605	0.0225345	0.35501	0.118481	0.0215067	0.0102163
	Negative	1282	881.603	514.578	0.0240477	0.35501	0.112233	0.0210979	0.00980286
	Negative	1293	885.55	421.354	0.00650844	0.321013	0.149079	0.0347808	0.0236436
	Negative	1297	886.554	422.079	0.0023249	0.314768	0.169704	0.0408119	0.0297443
	Negative	1300	887.557	421.379	0.00462184	0.321013	0.156354	0.0357486	0.0246226
	Negative	1303	888.559	417.887	0.0444488	0.453082	0.135814	0.0228005	0.0115251
	Negative	1315	895.552	416.714	0.0147336	0.332744	0.15362	0.0235539	0.0122872
	Negative	1328	897.647	811.225	0.0494055	0.480229	-0.0984017	0.025292	0.0140454
	Negative	1341	902.515	601.945	0.0145272	0.332744	0.162848	0.0313693	0.0201928
	Negative	1354	908.564	481.546	0.0216044	0.35501	0.166028	0.0356496	0.0245225
	Negative	1357	909.568	481.489	0.00861336	0.332744	0.170537	0.0436542	0.0326195
	Negative	1363	911.664	827.599	0.0288142	0.383104	-0.105243	0.0241258	0.0128657
	Negative	1379	918.548	384.233	0.0105933	0.332744	0.145129	0.0319513	0.0207815
	Negative	1381	919.552	384.18	0.00872215	0.332744	0.144359	0.0356796	0.0245528
	Negative	1382	920.564	425.318	0.0375284	0.418141	0.109713	0.0327086	0.0215476
	Negative	1383	920.556	384.133	0.0112279	0.332744	0.142865	0.0317277	0.0205553
	Negative	1385	921.568	425.316	0.0491713	0.480229	0.101498	0.0266335	0.0154023
	Negative	1426	946.58	514.463	0.0452519	0.455199	0.0941878	0.0180011	0.00667035
	Negative	1432	948.587	514.364	0.023887	0.35501	0.118364	0.0227022	0.0114257
	Negative	1450	960.52	345.02	0.0475778	0.475467	0.131749	0.0222171	0.010935
	Negative	1464	970.502	601.964	0.0241472	0.35501	0.156044	0.0267467	0.0155169
	Negative	1482	986.536	384.046	0.0139901	0.332744	0.130678	0.0258923	0.0146526
	Negative	1484	988.551	425.515	0.0184641	0.332982	0.0797823	0.0432736	0.0322345
	Negative	1495	1008.538	541.038	0.0314375	0.39255	-0.107982	0.0217713	0.010484
	Negative	1520	1103.651	82.9	0.0221916	0.35501	-0.125953	0.0359134	0.0247893
	Positive	2	100.112	867.655	0.00876375	0.115092	-0.106173	0.0597754	0.0489267
	Positive	11	141.127	868.29	0.0044097	0.0953059	-0.130436	0.0561681	0.0452777
	Positive	23	179.143	875.578	0.00928705	0.119843	-0.124398	0.0534327	0.0425108
	Positive	24	179.143	67.162	0.0396638	0.180003	-0.129956	0.0350436	0.0239095
	Positive	25	183.174	868.545	0.0108807	0.125503	-0.11499	0.0462229	0.0352178
	Positive	33	204.123	37.098	0.0240552	0.155234	0.132858	0.0293132	0.018113
	Positive	35	213.148	868.018	0.0259666	0.15773	-0.0904888	0.042626	0.0315794
	Positive	54	277.216	67.495	0.0281102	0.164884	-0.137891	0.0371784	0.0260689
	Positive	55	278.219	67.513	0.0442801	0.190551	-0.117865	0.0329774	0.0218194
	Positive	56	279.232	871.77	0.0132029	0.12981	-0.13717	0.042047	0.0309937
	Positive	57	279.232	66.953	0.0148661	0.137027	-0.143374	0.031225	0.0200468
	Positive	58	280.235	67.239	0.0143746	0.134163	-0.144944	0.0324366	0.0212724
	Positive	60	281.238	66.752	0.0151821	0.137379	-0.147499	0.0255222	0.0142783
	Positive	67	295.226	67.515	0.0453341	0.192217	-0.135999	0.0350713	0.0239376
	Positive	68	296.23	68.085	0.0466816	0.196012	-0.12982	0.0347549	0.0236175
	Positive	69	297.242	869.421	0.00778156	0.112115	-0.158981	0.0511946	0.0402469
	Positive	72	303.231	72.294	0.028951	0.16595	-0.143722	0.03019	0.0189999
	Positive	75	304.235	72.269	0.0289966	0.16595	-0.15091	0.0294135	0.0182145
	Positive	89	317.209	67.369	0.0497486	0.20397	-0.127897	0.031703	0.0205303
	Positive	98	327.231	860.306	0.00774879	0.112115	0.0563003	0.0297908	0.0185961
	Positive	102	333.182	67.488	0.0367824	0.173911	-0.138065	0.0333841	0.0222308
	Positive	108	341.208	62.876	0.0484169	0.202338	-0.116679	0.0311011	0.0199215
	Positive	131	367.336	871.417	0.021029	0.152485	-0.119941	0.0418786	0.0308234
	Positive	132	367.336	198.383	0.0218232	0.153266	-0.112347	0.0335837	0.0224328
	Positive	134	368.339	871.486	0.032568	0.167235	-0.113281	0.0406525	0.0295831
	Positive	137	369.351	869.999	0.037322	0.17416	-0.0709734	0.0537624	0.0428443
	Positive	140	370.354	870.09	0.0337821	0.170853	-0.0984502	0.0429979	0.0319556
	Positive	145	375.214	49.145	0.0307554	0.16595	-0.098882	0.035131	0.0239979
	Positive	158	385.346	366.315	0.000886882	0.0859486	-0.129932	0.0446886	0.0336658
	Positive	160	386.378	871.333	0.0332258	0.170024	-0.103537	0.0432203	0.0321806
	Positive	195	426.357	88.672	0.0172574	0.142156	0.0732568	0.0311729	0.0199941
	Positive	197	427.36	88.677	0.0164085	0.140708	0.0593588	0.0342109	0.0230672
	Positive	211	438.298	103.852	0.00876306	0.115092	-0.12248	0.0326424	0.0214806
	Positive	212	439.301	103.954	0.0135172	0.130549	-0.109856	0.0305581	0.0193722
	Positive	213	440.314	107.946	0.0175951	0.142156	-0.151857	0.0250778	0.0138287
	Positive	215	445.367	263.604	0.0137235	0.130549	-0.144638	0.0358237	0.0246986
	Positive	224	451.429	867.702	0.00509568	0.0957214	-0.12646	0.0561028	0.0452117
	Positive	233	464.313	109.65	0.0364474	0.173757	-0.107107	0.0202166	0.00891138
	Positive	234	465.317	109.832	0.0450537	0.192125	-0.0987636	0.0186106	0.00728687
	Positive	235	466.329	148.238	0.0163519	0.140708	-0.108831	0.0297036	0.0185079
	Positive	236	467.332	148.411	0.0136667	0.130549	-0.10702	0.03132	0.0201429
	Positive	237	468.308	65.533	0.0158418	0.139936	-0.115215	0.0257603	0.0145191
	Positive	238	469.312	65.54	0.0153993	0.138501	-0.123129	0.0259812	0.0147425
	Positive	242	470.314	65.529	0.0245858	0.155234	-0.115175	0.0214122	0.0101208
	Positive	253	480.345	96.827	0.00439145	0.0953059	-0.124103	0.0430109	0.0319687
	Positive	254	481.348	96.897	0.00479347	0.0953059	-0.125696	0.0414386	0.0303783
	Positive	255	482.324	74.687	0.00398895	0.0953059	-0.141766	0.0380146	0.0269147
	Positive	256	482.36	101.159	0.00280477	0.0953059	-0.142575	0.047202	0.0362081
	Positive	257	483.327	74.536	0.00384695	0.0953059	-0.140075	0.03725	0.0261413
	Positive	259	483.364	101.127	0.00311075	0.0953059	-0.140081	0.0470235	0.0360276
	Positive	260	484.331	74.667	0.00500227	0.0957214	-0.16157	0.0315996	0.0204258
	Positive	261	484.366	101.13	0.00298618	0.0953059	-0.144457	0.0469688	0.0359723
	Positive	263	485.36	263.726	0.0076129	0.111857	-0.158281	0.0372911	0.0261829
	Positive	265	488.311	148.573	0.0346872	0.171143	-0.0945696	0.0249458	0.0136951
	Positive	271	491.461	868.263	0.00985417	0.120856	-0.114788	0.0532297	0.0423054
	Positive	273	492.464	868.456	0.00649315	0.105888	-0.121421	0.0556171	0.0447203
	Positive	279	496.339	86.327	0.0391125	0.179649	-0.0981763	0.0287602	0.0175536
	Positive	280	497.342	86.326	0.0168141	0.140708	-0.109185	0.0375406	0.0264353
	Positive	281	498.345	86.327	0.0131099	0.12981	-0.113604	0.0387347	0.0276432
	Positive	282	499.348	86.326	0.031552	0.16595	-0.0972234	0.0326657	0.0215041
	Positive	285	500.35	86.325	0.0249536	0.15625	-0.118619	0.0285519	0.0173429
	Positive	287	502.326	96.952	0.0109557	0.125503	-0.129682	0.0303241	0.0191355
	Positive	289	503.33	96.98	0.00695326	0.106385	-0.13999	0.0332596	0.0221049
	Positive	290	504.306	74.669	0.0210643	0.152485	-0.151538	0.027689	0.0164701
	Positive	292	504.342	100.897	0.0094739	0.120208	-0.13415	0.0354472	0.0243178
	Positive	293	505.346	101.13	0.0101218	0.121202	-0.128112	0.0349294	0.0237939
	Positive	294	506.36	102.383	0.0115763	0.126318	-0.114234	0.0335837	0.0224328
	Positive	295	507.364	102.385	0.0104401	0.122962	-0.119615	0.032721	0.0215601
	Positive	298	508.376	105.963	0.0160154	0.140632	-0.111488	0.0397594	0.0286797
	Positive	300	509.379	105.93	0.0155068	0.138617	-0.111627	0.0403831	0.0293106
	Positive	301	510.293	149.623	0.0259087	0.15773	-0.0751379	0.0302597	0.0190704
	Positive	302	510.355	100.08	0.0485393	0.202338	-0.118392	0.0188613	0.00754044
	Positive	303	510.392	145.357	0.00277015	0.0953059	-0.130574	0.0552348	0.0443336
	Positive	305	511.359	100.125	0.0303403	0.16595	-0.137254	0.0211236	0.00982891
	Positive	306	511.395	145.404	0.0029753	0.0953059	-0.127638	0.0544066	0.0434959
	Positive	308	512.362	100.431	0.0400157	0.181047	-0.124267	0.0228574	0.0115827
	Positive	309	512.398	145.893	0.00270255	0.0953059	-0.130542	0.0507795	0.039827
	Positive	334	527.379	120.201	0.00619866	0.10404	-0.141844	0.0401116	0.029036
	Positive	335	528.381	122.468	0.0099587	0.121137	-0.124929	0.0388177	0.0277271
	Positive	338	530.358	106.11	0.0243293	0.155234	-0.109326	0.0322445	0.0210781
	Positive	339	534.391	113.596	0.00409912	0.0953059	-0.150054	0.0369641	0.0258521
	Positive	340	536.335	48.299	0.0212167	0.152843	-0.111387	0.0307497	0.0195661
	Positive	343	536.407	148.371	0.0197912	0.148334	-0.132381	0.0413933	0.0303325
	Positive	345	537.411	148.648	0.020165	0.149624	-0.129826	0.0412541	0.0301917
	Positive	346	538.386	139.352	0.0408382	0.182542	-0.0559357	0.0177064	0.00637228
	Positive	347	538.423	201.056	0.00566648	0.0992519	-0.137423	0.0481113	0.037128
	Positive	351	539.427	200.516	0.00401927	0.0953059	-0.142953	0.0478693	0.0368831
	Positive	353	540.477	868.29	0.0126023	0.12981	-0.113331	0.0477991	0.0368122
	Positive	364	546.353	120.397	0.00452579	0.0953059	-0.143997	0.0404114	0.0293392
	Positive	368	547.356	120.9	0.00838712	0.113043	-0.136037	0.0346531	0.0235145
	Positive	371	548.358	122.051	0.0442709	0.190551	-0.129745	0.0402128	0.0291384
	Positive	374	549.467	867.702	0.0345882	0.171143	-0.0669142	0.0431306	0.0320898
	Positive	381	558.317	47.328	0.00845539	0.113043	-0.121017	0.0359646	0.0248411
	Positive	384	560.335	50.805	0.0392438	0.179649	-0.109029	0.0235265	0.0122595
	Positive	385	561.338	50.457	0.0497555	0.20397	-0.101585	0.0196717	0.00836017
	Positive	386	562.326	121.409	0.0424831	0.187634	-0.118694	0.0199303	0.00862176
	Positive	387	562.423	159.099	0.00572318	0.0992519	-0.167158	0.0393794	0.0282953
	Positive	391	563.482	867.655	0.00292662	0.0953059	-0.131236	0.0602949	0.0494521
	Positive	394	564.439	201.942	0.0430674	0.187976	-0.113721	0.039774	0.0286944
	Positive	397	565.442	202.346	0.0339417	0.170853	-0.117873	0.0376136	0.0265092
	Positive	400	566.454	261.685	0.0018348	0.0953059	-0.15062	0.0536799	0.0427608
	Positive	402	567.458	261.617	0.00506644	0.0957214	-0.134672	0.0398583	0.0287798
	Positive	414	580.434	228.845	0.0265696	0.158745	-0.0983703	0.0187852	0.00746351
	Positive	419	584.467	561.859	0.0168774	0.140708	-0.0954721	0.0409196	0.0298533
	Positive	428	590.454	211.232	0.00429329	0.0953059	-0.176888	0.0384233	0.0273282
	Positive	430	591.458	211.241	0.00575179	0.0992519	-0.17984	0.0343942	0.0232526
	Positive	432	592.47	261.548	0.0113017	0.125821	-0.147167	0.0453331	0.0343177
	Positive	433	593.473	261.13	0.00792993	0.113043	-0.152261	0.0445428	0.0335183
	Positive	435	594.485	350.322	0.0279762	0.164749	-0.147381	0.0264607	0.0152276
	Positive	436	595.489	349.95	0.0303465	0.16595	-0.157808	0.028107	0.0168929
	Positive	438	601.335	95.506	0.0467577	0.196012	-0.097226	0.0366061	0.0254901
	Positive	446	611.435	214.571	0.0133973	0.130549	0.0469581	0.0350811	0.0239474
	Positive	457	623.54	867.646	0.00667593	0.106385	-0.117053	0.0564354	0.0455481
	Positive	460	624.543	867.567	0.00402875	0.0953059	-0.140372	0.0547949	0.0438887
	Positive	462	625.546	867.562	0.0374373	0.17416	-0.0931152	0.0457425	0.0347319
	Positive	474	642.618	986.448	0.0252776	0.157173	0.100351	0.0231187	0.011847
	Positive	482	647.512	241.072	0.0240047	0.155234	-0.129633	0.0203044	0.00900022
	Positive	483	647.576	870.821	0.0388531	0.179062	-0.119747	0.0324363	0.0212721
	Positive	485	648.579	871.625	0.00545264	0.0986795	-0.145671	0.0485805	0.0376026
	Positive	487	649.583	871.865	0.0220312	0.153422	-0.122817	0.0376341	0.0265299
	Positive	503	662.531	274.747	0.0243294	0.155234	-0.121411	0.0229065	0.0116323
	Positive	505	663.571	869.508	0.0315761	0.16595	-0.0925889	0.0482648	0.0372832
	Positive	507	664.574	871.591	0.0048809	0.0953059	-0.112851	0.0621456	0.0513242
	Positive	510	665.578	873.915	0.0253833	0.157173	-0.0955557	0.0527302	0.0418001
	Positive	511	665.606	870.76	0.035416	0.172075	-0.142324	0.0326632	0.0215016
	Positive	529	673.591	881.446	0.0347572	0.171143	-0.128582	0.0353755	0.0242452
	Positive	531	674.595	881.068	0.0423673	0.187634	-0.138434	0.0356005	0.0244729
	Positive	537	677.559	351.462	0.0227776	0.155006	-0.104053	0.0252335	0.0139862
	Positive	540	678.562	351.474	0.0242207	0.155234	-0.087522	0.0228733	0.0115988
	Positive	543	680.597	866.479	0.0318176	0.16595	-0.105196	0.0391148	0.0280276
	Positive	544	681.601	866.691	0.0108306	0.125503	-0.119245	0.0462579	0.0352532
	Positive	555	688.602	937.578	0.0116973	0.126707	0.0959601	0.0279871	0.0167716
	Positive	557	689.606	937.607	0.0120506	0.129588	0.10001	0.0279291	0.0167129
	Positive	560	690.609	937.568	0.0168116	0.140708	0.0849901	0.0258526	0.0146124
	Positive	563	691.574	408.242	0.0122902	0.12981	-0.0899208	0.0392721	0.0281868
	Positive	566	692.558	510.511	0.0411389	0.183334	-0.0930246	0.0246716	0.0134178
	Positive	571	695.576	859.919	0.00447299	0.0953059	0.0794898	0.0359074	0.0247833
	Positive	573	696.592	853.495	0.0226148	0.155006	-0.122722	0.0253099	0.0140635
	Positive	575	697.596	853.314	0.0372984	0.17416	-0.106944	0.0233788	0.0121101
	Positive	577	698.608	867.012	0.0151221	0.137379	-0.113579	0.0425418	0.0314942
	Positive	578	699.611	866.929	0.0365311	0.173757	-0.0926727	0.0382841	0.0271874
	Positive	580	700.615	867.239	0.00981717	0.120856	-0.127779	0.0431071	0.0320661
	Positive	581	701.548	852.784	0.0110805	0.125522	-0.131527	0.0356928	0.0245662
	Positive	584	702.551	852.88	0.00752279	0.111638	-0.141646	0.0376986	0.0265951
	Positive	585	702.554	812.204	0.02647	0.158745	-0.114267	0.0446427	0.0336193
	Positive	588	703.564	836.539	0.0339633	0.170853	-0.106654	0.0377656	0.0266629
	Positive	591	704.567	836.5	0.0235223	0.155234	-0.134379	0.0373124	0.0262045
	Positive	594	705.57	867.924	0.0178058	0.142156	-0.128607	0.041704	0.0306468
	Positive	604	709.553	849.076	0.0350531	0.171466	0.029102	0.0221515	0.0108686
	Positive	608	711.568	868.916	0.0206089	0.151404	0.0957455	0.0239082	0.0126456
	Positive	610	712.571	868.774	0.0494275	0.203967	0.0825822	0.021485	0.0101944
	Positive	615	714.618	944.794	0.00678513	0.106385	0.115096	0.0281626	0.016949
	Positive	617	715.621	944.321	0.00472325	0.0953059	0.126968	0.031564	0.0203897
	Positive	621	716.624	945.03	0.00486042	0.0953059	0.14437	0.0307366	0.0195528
	Positive	646	724.624	877.019	0.0314501	0.16595	-0.0963248	0.0319405	0.0207706
	Positive	653	726.534	558.844	0.0341805	0.171143	0.143637	0.0442745	0.0332469
	Positive	669	731.609	850.179	0.0445795	0.191202	0.029492	0.0167302	0.00538481
	Positive	682	735.568	859.383	0.00695371	0.106385	0.1267	0.0313538	0.0201771
	Positive	720	748.527	513.847	0.000543614	0.0859486	0.178641	0.0696535	0.0589187
	Positive	723	749.53	513.726	0.0010527	0.0859486	0.16053	0.0651639	0.0543773
	Positive	724	750.543	572.217	0.0256551	0.157323	0.13461	0.0485174	0.0375387
	Positive	725	751.546	571.48	0.0155991	0.138617	0.10379	0.0592426	0.0483877
	Positive	756	758.569	251.741	0.0295822	0.16595	-0.110385	0.0203446	0.00904088
	Positive	769	764.523	452.471	0.00464007	0.0953059	0.158666	0.0400774	0.0290014
	Positive	771	764.559	420.255	0.0175793	0.142156	0.10111	0.0396811	0.0286005
	Positive	774	765.526	452.363	0.00385523	0.0953059	0.151273	0.0426974	0.0316516
	Positive	776	765.563	420.146	0.0346452	0.171143	0.0709024	0.0317422	0.02057
	Positive	781	766.537	496.484	0.00220678	0.0953059	0.0917384	0.0477739	0.0367867
	Positive	803	770.569	702.851	0.0149993	0.137379	-0.149456	0.031487	0.0203118
	Positive	809	771.572	423.519	0.0218951	0.153266	0.108433	0.0402877	0.0292141
	Positive	817	772.548	229.951	0.0369269	0.173911	-0.117184	0.0235257	0.0122587
	Positive	818	772.548	244.793	0.0221706	0.153422	-0.114316	0.0300407	0.0188489
	Positive	823	773.552	244.656	0.0229824	0.155006	-0.113536	0.0294393	0.0182405
	Positive	824	773.552	230.236	0.0315282	0.16595	-0.120683	0.0259521	0.0147131
	Positive	831	774.543	527.985	1.80693e-05	0.0268148	0.181989	0.0910614	0.0805736
	Positive	834	774.564	209.996	0.0357384	0.172194	-0.104211	0.0234842	0.0122167
	Positive	849	778.535	367.234	0.0402247	0.181439	0.0761013	0.0363259	0.0252066
	Positive	850	778.538	315.303	0.00747347	0.111638	0.150773	0.044487	0.0334619
	Positive	851	779.541	315.283	0.013191	0.12981	0.148846	0.0409226	0.0298563
	Positive	852	780.553	373.605	0.00833343	0.113043	0.148977	0.0396279	0.0285467
	Positive	853	780.553	351.688	0.033828	0.170853	0.072212	0.0331229	0.0219666
	Positive	856	781.557	373.616	0.00922404	0.119843	0.151592	0.0385163	0.0274223
	Positive	858	781.557	351.525	0.0429328	0.187976	0.0685861	0.0343779	0.0232361
	Positive	862	782.56	373.605	0.00947735	0.120208	0.142037	0.0387179	0.0276261
	Positive	863	782.569	453.532	0.0237035	0.155234	0.122874	0.0283469	0.0171355
	Positive	870	783.563	373.591	0.00672181	0.106385	0.16457	0.0402897	0.0292161
	Positive	871	783.572	453.492	0.0203986	0.150604	0.123499	0.029168	0.0179661
	Positive	875	784.575	453.512	0.0178173	0.142156	0.122612	0.0298065	0.0186119
	Positive	878	784.584	488.211	0.0320661	0.16595	0.0852367	0.0377614	0.0266587
	Positive	879	785.577	453.486	0.0230838	0.155006	0.128397	0.0280093	0.016794
	Positive	880	785.587	488.213	0.0209366	0.152485	0.0884589	0.0397089	0.0286286
	Positive	885	786.58	453.439	0.0284507	0.165572	0.113594	0.0259467	0.0147076
	Positive	887	786.59	488.213	0.0351251	0.171466	0.0812374	0.0338137	0.0226654
	Positive	888	787.594	488.216	0.0422295	0.18763	0.0798864	0.0287853	0.017579
	Positive	899	790.573	469.49	0.00216564	0.0953059	0.168371	0.0488574	0.0378827
	Positive	905	791.577	469.414	0.00277273	0.0953059	0.161903	0.0453815	0.0343667
	Positive	907	792.553	362.786	0.00451742	0.0953059	0.177078	0.0457021	0.034691
	Positive	909	792.554	605.049	0.00434168	0.0953059	0.154201	0.0397459	0.0286661
	Positive	910	792.589	494.175	0.0235009	0.155234	0.158239	0.0392964	0.0282114
	Positive	911	792.589	523.04	0.0139313	0.131682	0.143553	0.0414483	0.0303881
	Positive	913	793.557	362.728	0.00279374	0.0953059	0.201342	0.0487907	0.0378152
	Positive	914	793.556	604.938	0.0115512	0.126318	0.12839	0.0346208	0.0234818
	Positive	916	794.531	243.68	0.0296739	0.16595	-0.106157	0.0291319	0.0179296
	Positive	918	794.569	411.113	0.00334672	0.0953059	0.137271	0.0425191	0.0314713
	Positive	919	794.597	494.156	0.021576	0.153266	0.14519	0.0605478	0.049708
	Positive	920	794.605	547.68	0.0266358	0.158745	0.105648	0.0299022	0.0187087
	Positive	924	795.608	547.584	0.0348283	0.171143	0.101056	0.0275186	0.0162977
	Positive	931	796.612	547.808	0.0283956	0.165572	0.103289	0.0260274	0.0147892
	Positive	937	797.588	524.994	0.0494798	0.203967	0.119887	0.0277711	0.0165531
	Positive	946	798.591	524.846	0.014857	0.137027	0.143047	0.0385223	0.0274283
	Positive	953	799.594	525.077	0.0261466	0.15773	0.117854	0.0440594	0.0330293
	Positive	956	800.579	244.215	0.0186975	0.14486	-0.124768	0.0225446	0.0112663
	Positive	963	801.583	317.101	0.0229791	0.155006	-0.112016	0.0254032	0.0141579
	Positive	964	801.583	295.535	0.0113612	0.125821	-0.126877	0.0313763	0.0201998
	Positive	966	802.535	373.45	0.00442767	0.0953059	0.157786	0.0473086	0.036316
	Positive	969	803.538	373.508	0.00486737	0.0953059	0.154586	0.0444389	0.0334132
	Positive	970	803.599	291.462	0.0493752	0.203967	-0.0963762	0.0185497	0.00722529
	Positive	979	806.569	418.625	0.00353947	0.0953059	0.169113	0.0380584	0.0269591
	Positive	980	806.566	488.721	0.0449549	0.192125	0.0713348	0.0298221	0.0186277
	Positive	985	807.572	418.574	0.000389974	0.0859486	0.209438	0.0635666	0.0527616
	Positive	989	808.034	121.547	0.00373911	0.0953059	-0.155141	0.0397258	0.0286457
	Positive	990	808.536	121.615	0.0239885	0.155234	-0.11825	0.0271626	0.0159376
	Positive	991	808.584	462.678	0.0161721	0.140708	0.131003	0.0340442	0.0228986
	Positive	992	808.577	419.775	0.00109547	0.0859486	0.18809	0.055344	0.0444441
	Positive	997	809.581	419.147	0.00105436	0.0859486	0.193732	0.0625951	0.0517788
	Positive	1009	812.606	607.456	0.0268012	0.159092	0.108306	0.0245328	0.0132774
	Positive	1011	813.609	606.122	0.0246869	0.155234	0.105291	0.0246947	0.0134411
	Positive	1015	814.613	606.444	0.0190806	0.145209	0.10473	0.0262207	0.0149847
	Positive	1019	816.574	235.181	0.0455032	0.192384	-0.100377	0.0265135	0.015281
	Positive	1020	816.587	547.74	0.0385638	0.178283	0.107772	0.0343618	0.0232198
	Positive	1025	817.59	547.68	0.0301641	0.16595	0.103684	0.0367366	0.0256221
	Positive	1026	817.707	839.321	0.0321606	0.16595	-0.105762	0.0210717	0.00977633
	Positive	1027	818.59	292.438	0.0261045	0.15773	-0.115856	0.028212	0.016999
	Positive	1028	818.59	269.151	0.0361812	0.173757	-0.145419	0.0277261	0.0165076
	Positive	1029	818.605	505.295	0.00129332	0.0872405	0.168806	0.0505814	0.0396266
	Positive	1032	819.594	292.404	0.0227311	0.155006	-0.116595	0.028965	0.0177607
	Positive	1033	819.608	504.868	0.00113534	0.0859486	0.164	0.0509404	0.0399898
	Positive	1038	820.584	485.13	0.00166189	0.0953059	0.175955	0.0435774	0.0325417
	Positive	1040	820.597	292.438	0.0241173	0.155234	-0.122365	0.0277363	0.0165179
	Positive	1042	820.62	553.746	0.00571505	0.0992519	0.140983	0.0448839	0.0338633
	Positive	1043	820.612	504.404	0.00232003	0.0953059	0.179754	0.0451281	0.0341103
	Positive	1048	821.587	484.745	0.00177011	0.0953059	0.176252	0.047262	0.0362688
	Positive	1061	823.604	531.288	0.0315129	0.16595	0.13252	0.0430079	0.0319657
	Positive	1091	829.554	371.703	0.0122465	0.12981	0.115998	0.0516018	0.0406587
	Positive	1094	830.566	463.182	0.00399564	0.0953059	0.128674	0.0431184	0.0320774
	Positive	1095	830.569	348.439	0.0201587	0.149624	0.0982849	0.0256271	0.0143844
	Positive	1096	831.569	462.904	0.028577	0.165657	0.0754087	0.0344876	0.0233471
	Positive	1097	831.572	348.412	0.0322059	0.16595	0.107184	0.0256143	0.0143714
	Positive	1098	832.584	429.512	9.85414e-05	0.0365589	0.160548	0.0641255	0.0533269
	Positive	1102	833.588	430.188	5.80549e-05	0.0365589	0.174043	0.0704184	0.0596925
	Positive	1104	834.6	560.036	0.000975006	0.0859486	0.186498	0.0541388	0.0432251
	Positive	1105	834.591	429.747	9.2367e-05	0.0365589	0.169465	0.0675595	0.0568005
	Positive	1108	835.603	559.952	0.00110147	0.0859486	0.186237	0.0526096	0.0416782
	Positive	1111	836.607	561.31	0.00108654	0.0859486	0.185069	0.0529053	0.0419773
	Positive	1112	836.615	613.186	0.0168382	0.140708	0.140107	0.0541209	0.0432069
	Positive	1116	837.61	559.668	0.000945084	0.0859486	0.191835	0.0550868	0.0441839
	Positive	1117	837.618	612.707	0.0244424	0.155234	0.119471	0.057953	0.0470832
	Positive	1177	854.569	324.812	0.000590105	0.0859486	0.205602	0.0608719	0.0500358
	Positive	1181	856.582	560.947	0.00108163	0.0859486	0.195039	0.0585642	0.0477015
	Positive	1186	857.585	560.615	0.00165848	0.0953059	0.182733	0.0576383	0.0467649
	Positive	1188	858.589	561.288	0.00178568	0.0953059	0.16498	0.0527589	0.0418292
	Positive	1190	858.754	935.582	0.0406553	0.182273	0.103205	0.0299971	0.0188047
	Positive	1191	859.757	935.625	0.0337442	0.170853	0.0950447	0.0313809	0.0202046
	Positive	1193	860.769	950.947	0.0213586	0.153122	0.121644	0.0281151	0.0169011
	Positive	1195	861.773	950.865	0.0191844	0.145253	0.12939	0.0299889	0.0187965
	Positive	1198	862.785	966.146	0.0428201	0.187976	0.162333	0.0233143	0.0120448
	Positive	1199	862.776	950.742	0.0356503	0.172194	0.115867	0.0266417	0.0154107
	Positive	1204	863.788	966.192	0.0394646	0.179649	0.16161	0.0235146	0.0122475
	Positive	1207	864.791	966.105	0.0234692	0.155234	0.162967	0.0293459	0.018146
	Positive	1218	870.754	929.29	0.0318353	0.16595	0.0813072	0.032891	0.021732
	Positive	1220	871.757	929.431	0.0304368	0.16595	0.0888564	0.0328789	0.0217198
	Positive	1223	872.769	944.266	0.0320152	0.16595	0.0735914	0.0186153	0.00729167
	Positive	1224	873.694	915.282	0.0430402	0.187976	0.0749685	0.04125	0.0301875
	Positive	1225	873.763	929.358	0.0254187	0.157173	0.0727109	0.0284835	0.0172737
	Positive	1226	873.772	944.212	0.0305612	0.16595	0.0754932	0.0190402	0.00772146
	Positive	1227	874.697	915.549	0.0309919	0.16595	0.0734107	0.0397078	0.0286276
	Positive	1228	874.785	959.521	0.0113179	0.125821	0.113794	0.0321239	0.0209561
	Positive	1229	874.775	944.197	0.0255751	0.157323	0.0803856	0.0208598	0.00956207
	Positive	1231	875.779	944.25	0.0312246	0.16595	0.0831787	0.0182763	0.00694873
	Positive	1232	875.788	959.518	0.0123406	0.12981	0.110851	0.0319999	0.0208307
	Positive	1237	876.801	974.655	0.00689689	0.106385	0.152085	0.0395295	0.0284472
	Positive	1238	876.791	959.51	0.0166703	0.140708	0.11736	0.0318051	0.0206336
	Positive	1243	877.794	959.508	0.0293688	0.16595	0.10617	0.0271662	0.0159412
	Positive	1244	877.804	974.656	0.00529524	0.0970139	0.154107	0.040228	0.0291537
	Positive	1248	878.797	959.509	0.017807	0.142156	0.110449	0.0327761	0.0216158
	Positive	1249	878.807	974.654	0.00518621	0.0962042	0.157215	0.0407422	0.0296738
	Positive	1255	879.81	974.631	0.00396512	0.0953059	0.167974	0.0423032	0.0312529
	Positive	1263	880.813	974.662	0.00127161	0.0872405	0.177551	0.0592322	0.0483772
	Positive	1281	886.785	952.077	0.00367538	0.0953059	0.125246	0.0433568	0.0323186
	Positive	1283	887.787	951.876	0.00409261	0.0953059	0.119759	0.0419125	0.0308576
	Positive	1286	888.79	951.672	0.00833449	0.113043	0.119332	0.0375588	0.0264538
	Positive	1287	888.8	967.451	0.00362186	0.0953059	0.155752	0.0422665	0.0312157
	Positive	1290	889.803	967.429	0.00360611	0.0953059	0.158734	0.0416823	0.0306248
	Positive	1295	890.816	981.62	0.0104262	0.122962	0.181071	0.0441574	0.0331285
	Positive	1296	890.806	967.208	0.00336429	0.0953059	0.147739	0.0401557	0.0290806
	Positive	1300	891.819	981.605	0.0124386	0.12981	0.182831	0.0447417	0.0337195
	Positive	1301	892.744	951.831	0.0363182	0.173757	0.0736336	0.0233583	0.0120894
	Positive	1304	892.823	981.598	0.0082099	0.113043	0.174075	0.043587	0.0325515
	Positive	1307	893.756	967.395	0.0132085	0.12981	0.136532	0.0274531	0.0162314
	Positive	1313	894.759	967.295	0.00435827	0.0953059	0.1788	0.035872	0.0247475
	Positive	1316	895.771	981.56	0.0369515	0.173911	0.146175	0.0203315	0.00902767
	Positive	1320	896.775	981.83	0.0027708	0.0953059	0.182265	0.0404942	0.029423
	Positive	1321	897.772	936.227	0.0393969	0.179649	0.117476	0.0522712	0.0413359
	Positive	1322	897.778	981.92	0.0126715	0.12981	0.129789	0.026708	0.0154777
	Positive	1324	898.785	945.534	0.00352441	0.0953059	0.104563	0.0370539	0.025943
	Positive	1326	899.787	945.085	0.0316849	0.16595	0.0711678	0.0219589	0.0106739
	Positive	1327	900.8	960.562	0.0452533	0.192217	0.0816979	0.016442	0.00509326
	Positive	1328	900.789	945.282	0.0381091	0.176731	0.0896374	0.0201961	0.0088907
	Positive	1329	901.725	936.244	0.0101274	0.121202	0.121705	0.0450009	0.0339817
	Positive	1330	901.802	960.483	0.0440113	0.190551	0.0815436	0.0168344	0.00549014
	Positive	1332	902.728	936.24	0.0245406	0.155234	0.099285	0.0336376	0.0224873
	Positive	1334	902.805	960.468	0.0442993	0.190551	0.0847518	0.0170553	0.00571359
	Positive	1335	902.816	975.269	0.0289609	0.16595	0.120407	0.0201126	0.00880617
	Positive	1337	903.808	960.563	0.0216615	0.153266	0.105663	0.0215339	0.0102439
	Positive	1338	903.818	975.259	0.021706	0.153266	0.127468	0.0224814	0.0112023
	Positive	1339	904.59	458.139	0.014282	0.134142	0.10495	0.0236406	0.012375
	Positive	1342	904.821	975.203	0.0179302	0.142291	0.130901	0.0251335	0.013885
	Positive	1343	904.812	960.56	0.0295534	0.16595	0.0688463	0.0209202	0.00962311
	Positive	1345	905.593	457.892	0.0168275	0.140708	0.103601	0.02345	0.0121821
	Positive	1348	905.824	975.257	0.00630968	0.10404	0.155605	0.0334526	0.0223001
	Positive	1354	906.838	989.714	0.0463742	0.19551	0.161306	0.0274033	0.016181
	Positive	1361	907.842	990.95	0.0433386	0.188605	0.143068	0.0243924	0.0131354
	Positive	1364	908.791	901.128	0.0370324	0.173911	-0.0747295	0.0377709	0.0266683
	Positive	1367	909.787	990.213	0.029892	0.16595	0.147647	0.0196308	0.0083189
	Positive	1368	909.794	900.779	0.0278528	0.164676	-0.0892538	0.0424663	0.0314179
	Positive	1380	913.797	951.862	0.00458687	0.0953059	0.0879185	0.0401272	0.0290517
	Positive	1382	914.816	969.176	0.0492731	0.203967	0.126009	0.0193042	0.0079885
	Positive	1387	916.832	982.506	0.0136871	0.130549	0.1881	0.031281	0.0201035
	Positive	1389	917.831	981.757	0.0189665	0.145084	0.160674	0.0448677	0.033847
	Positive	1397	920.77	928.623	0.000730752	0.0859486	0.165197	0.064665	0.0538727
	Positive	1400	921.772	926.905	0.00332901	0.0953059	0.123986	0.0555049	0.0446069
	Positive	1402	922.785	939.141	0.0310327	0.16595	0.106123	0.0401988	0.0291241
	Positive	1404	923.787	938.683	0.0343661	0.171143	0.122058	0.0398718	0.0287934
	Positive	1407	924.8	953.51	0.00599391	0.102241	0.157155	0.0393165	0.0282317
	Positive	1411	925.803	952.77	0.00099919	0.0859486	0.193006	0.054394	0.0434832
	Positive	1413	926.728	928.173	0.00115834	0.0859486	0.133907	0.0604438	0.0496028
	Positive	1414	926.816	965.04	0.00982866	0.120856	0.120077	0.0318235	0.0206523
	Positive	1417	927.818	965.947	0.0354818	0.172075	0.109344	0.0249444	0.0136937
	Positive	1419	928.743	937.658	0.018926	0.145084	0.11237	0.0342073	0.0230635
	Positive	1421	928.831	977.894	0.00393693	0.0953059	0.123219	0.0348069	0.0236701
	Positive	1422	929.756	953.049	0.0183967	0.144448	0.124399	0.0341028	0.0229579
	Positive	1425	930.759	952.954	0.0129226	0.12981	0.1291	0.0332684	0.0221138
	Positive	1428	930.847	989.716	0.0308872	0.16595	0.167746	0.0245606	0.0133055
	Positive	1429	931.763	953.62	0.0109942	0.125503	0.120511	0.0371718	0.0260623
	Positive	1431	931.847	989.755	0.029097	0.16595	0.157244	0.0231404	0.0118689
	Positive	1434	932.848	990.341	0.0185453	0.144848	0.133828	0.0252554	0.0140084
	Positive	1453	944.77	915.967	0.018742	0.14486	0.147074	0.055931	0.0450379
	Positive	1456	946.785	930.853	0.0097381	0.120856	0.133179	0.0558805	0.0449868
	Positive	1457	947.786	930.48	0.00626613	0.10404	0.135266	0.0582506	0.0473843
	Positive	1458	948.8	946.043	0.016984	0.140806	0.136165	0.0438413	0.0328087
	Positive	1459	949.801	945.131	0.0183091	0.144448	0.190651	0.0554928	0.0445946
	Positive	1461	951.74	930.96	0.00363222	0.0953059	0.105422	0.0545688	0.0436599
	Positive	1462	951.815	952.773	0.0404371	0.181845	0.129535	0.0380476	0.0269481
	Positive	1469	959.88	1004.455	0.0305252	0.16595	0.173084	0.0223646	0.0110842
	Positive	1472	964.781	811.662	0.019765	0.148334	-0.10538	0.0440866	0.0330568
	Positive	1473	991.671	86.311	0.0071084	0.107642	-0.122378	0.0378819	0.0267805
	Positive	1474	992.675	86.303	0.0128363	0.12981	-0.104722	0.0327236	0.0215627
	Positive	1475	993.677	86.252	0.00812269	0.113043	-0.126867	0.0338251	0.0226769
	Positive	1476	994.68	86.3	0.00804496	0.113043	-0.126774	0.0289256	0.0177209
	Positive	1477	1013.653	86.325	0.0222277	0.153422	-0.141528	0.0369723	0.0258605
	Positive	1478	1014.657	86.323	0.0177004	0.142156	-0.128563	0.0318454	0.0206744
	Positive	1483	1049.741	122.04	0.012832	0.12981	-0.135096	0.0285637	0.0173548
FH Hypertension	Ionisation mode	Reference	m/z	RT	P	Adjusted P	Correlation	Rsquared	RsquaredAdj
	Negative	65	211.133	49.782	0.0156663	0.993371	0.0459408	0.0300354	0.0190547
	Negative	130	299.259	164.161	0.0096264	0.919923	0.0721633	0.0374859	0.0265896
	Negative	133	300.263	164.083	0.00904449	0.919923	0.0354516	0.0320058	0.0210474
	Negative	155	316.948	1128.01	0.0372388	0.993371	0.105359	0.0169178	0.00578862
	Negative	227	369.228	45.176	0.0108373	0.974715	-0.00807937	0.0438995	0.0330757
	Negative	245	385.939	964.178	0.00683403	0.86275	0.159842	0.0273771	0.0163662
	Negative	248	387.194	48.03	0.0284995	0.993371	-0.00984614	0.0254874	0.0144552
	Negative	286	429.325	51.42	0.0487028	0.993371	-0.0128438	0.0160973	0.00495878
	Negative	330	466.331	144.268	0.0165079	0.993371	-0.0362175	0.021509	0.0104318
	Negative	470	572.292	67.566	0.0273466	0.993371	-0.0311596	0.0247768	0.0137366
	Negative	496	585.352	114.42	0.0324323	0.993371	-0.0207924	0.0175078	0.00638527
	Negative	566	628.545	807.078	0.0044743	0.820138	-0.00353472	0.0393413	0.0284659
	Negative	663	695.511	336.99	7.62099e-06	0.0116525	0.0292049	0.0932841	0.0830194
	Negative	721	724.873	1128.01	0.0448927	0.993371	0.141177	0.0152121	0.00406357
	Negative	724	727.621	856.791	0.0137362	0.982652	0.0148526	0.0232403	0.0121827
	Negative	857	783.578	798.87	0.00494241	0.820138	-0.0371309	0.0382985	0.0274113
	Negative	868	789.529	293.604	0.0427088	0.993371	-0.0772989	0.0172762	0.00615107
	Negative	959	816.54	215.214	0.00789961	0.86275	-0.0307353	0.0305509	0.019576
	Negative	960	816.54	228.533	0.00300977	0.65742	-0.0204739	0.0376815	0.0267873
	Negative	966	817.544	228.646	0.0029939	0.65742	-0.0185759	0.0375322	0.0266364
	Negative	967	817.544	215.223	0.00536388	0.820138	-0.0225123	0.0334704	0.0225286
	Negative	1107	843.66	780.756	0.0331093	0.993371	-0.0686286	0.0191069	0.00800242
	Negative	1201	860.565	155.879	0.00775264	0.86275	0.00315532	0.0271516	0.0161382
	Negative	1207	861.569	156.018	0.018257	0.993371	-0.0374196	0.0217341	0.0106594
	Negative	1212	862.582	269.846	0.0187925	0.993371	-0.0612061	0.0297373	0.0187532
	Negative	1217	863.585	273.064	0.0376621	0.993371	-0.0411858	0.0210893	0.0100073
	Negative	1222	864.588	273.204	0.0147816	0.982652	-0.0550764	0.0272893	0.0162775
	Negative	1255	872.602	305.078	0.030621	0.993371	-0.0156507	0.0247435	0.0137029
	Negative	1259	873.606	305.11	0.0425867	0.993371	-0.0538405	0.0259149	0.0148876
	Negative	1268	877.685	831.49	0.0202307	0.993371	0.00566201	0.0221534	0.0110834
	Negative	1298	886.582	278.552	0.0234602	0.993371	-0.0396494	0.0199342	0.00883913
	Negative	1301	887.585	278.933	0.0324193	0.993371	-0.0345399	0.0182137	0.00709912
	Negative	1305	888.595	199.816	0.00162442	0.620934	-0.0203269	0.0379743	0.0270834
	Negative	1306	888.589	278.927	0.0427618	0.993371	-0.0538676	0.0170226	0.0058945
	Negative	1308	889.6	199.803	0.0022121	0.65742	-0.0395186	0.0351775	0.024255
	Negative	1348	905.709	855.577	0.0362063	0.993371	-0.0142816	0.0335812	0.0226406
	Negative	1351	906.713	855.593	0.0220423	0.993371	0.00717231	0.0391517	0.0282742
	Negative	1420	938.536	440.693	3.61368e-05	0.0276266	0.104858	0.068194	0.0576453
	Negative	1429	947.755	885.802	0.0147186	0.982652	0.0125092	0.0493721	0.0386103
	Negative	1439	950.731	876.481	0.0421472	0.993371	0.0525282	0.0282195	0.0172182
	Negative	1441	951.733	876.512	0.0447588	0.993371	0.0382987	0.029275	0.0182856
	Negative	1454	961.772	896.563	0.0397751	0.993371	-0.0023084	0.0373995	0.0265021
	Negative	1457	962.775	896.733	0.0310253	0.993371	-0.000598586	0.041663	0.0308139
	Negative	1468	976.746	878.144	0.012835	0.981232	0.0722278	0.0352536	0.0243319
	Negative	1471	978.762	896.537	0.0128124	0.981232	0.00802719	0.0449173	0.0341051
	Negative	1474	979.765	896.537	0.00688857	0.86275	0.0384473	0.0455763	0.0347715
	Negative	1486	991.681	820.021	0.000177525	0.0904787	-0.0188831	0.0520696	0.0413383
	Negative	1495	1008.538	541.038	0.0128293	0.981232	0.154334	0.0260731	0.0150475
	Positive	185	409.162	46.4	0.0200712	0.997717	0.0367683	0.0235979	0.0125443
	Positive	192	425.136	47.146	0.0471412	0.997717	0.0155626	0.0267815	0.015764
	Positive	464	631.491	359.07	0.0250546	0.997717	0.000400382	0.0255669	0.0145356
	Positive	465	632.494	358.238	0.0362337	0.997717	0.00191638	0.023316	0.0122592
	Positive	495	655.49	298.238	0.046487	0.997717	0.0551173	0.0181414	0.00702604
	Positive	498	657.506	369.888	0.0372161	0.997717	0.0114866	0.0232034	0.0121453
	Positive	499	658.51	368.502	0.0324481	0.997717	0.0212809	0.0208565	0.00977184
	Positive	506	664.455	147.814	0.010285	0.997717	0.0292716	0.028876	0.0178821
	Positive	572	695.645	986.048	0.0333366	0.997717	0.0123613	0.0197817	0.00868484
	Positive	584	702.551	852.88	0.0490902	0.997717	-0.0140441	0.0258861	0.0148584
	Positive	585	702.554	812.204	0.0126433	0.997717	0.028373	0.0481589	0.0373834
	Positive	605	709.623	870.807	0.0348558	0.997717	-0.0570432	0.0231428	0.0120841
	Positive	818	772.548	244.793	0.0355613	0.997717	0.00523958	0.0267685	0.0157508
	Positive	823	773.552	244.656	0.0284728	0.997717	0.000699917	0.027769	0.0167626
	Positive	869	783.069	486.376	0.0426021	0.997717	0.0608141	0.0179999	0.00688288
	Positive	927	796.549	297.058	0.0444021	0.997717	0.00654174	0.0213403	0.0102611
	Positive	935	797.552	296.977	0.0483985	0.997717	0.00537686	0.0204278	0.00933834
	Positive	963	801.583	317.101	0.0255324	0.997717	-0.0203553	0.0244736	0.0134299
	Positive	964	801.583	295.535	0.0119476	0.997717	-0.00139786	0.0308681	0.0198968
	Positive	1078	825.773	974.674	0.0496711	0.997717	-0.052226	0.0173228	0.00619816
	Positive	1141	844.604	213.673	0.0231099	0.997717	0.0131074	0.0225228	0.011457
	Positive	1142	845.609	213.673	0.0411101	0.997717	-0.0286949	0.0175392	0.006417
	Positive	1143	845.609	331.313	0.0041865	0.997717	-0.0190116	0.0380729	0.0271831
	Positive	1160	850.713	838.801	0.00887044	0.997717	-0.0307191	0.026841	0.0158241
	Positive	1165	851.716	838.861	0.016359	0.997717	-0.0117596	0.0221459	0.0110758
	Positive	1178	855.668	838.431	0.000907115	0.840163	0.0285351	0.0420616	0.031217
	Positive	1187	858.585	212.19	0.0011323	0.840163	0.0353766	0.0459495	0.0351489
	Positive	1236	876.782	944.271	0.0228607	0.997717	0.110544	0.0255962	0.0145652
	Positive	1254	879.747	862.2	0.0374193	0.997717	-0.0175054	0.0261477	0.015123
	Positive	1265	881.683	841.968	0.010611	0.997717	0.00408271	0.0258191	0.0147907
	Positive	1271	882.686	841.784	0.0142078	0.997717	0.00649499	0.0242179	0.0131713
	Positive	1276	884.7	860.882	0.0369611	0.997717	0.0117569	0.0232668	0.0122094
	Positive	1409	925.746	891.72	0.0240713	0.997717	-0.00899486	0.0399145	0.0290456
	Positive	1450	939.762	902.159	0.0420931	0.997717	-0.0163312	0.0359702	0.0250567
	Positive	1451	940.762	902.491	0.0210982	0.997717	0.0173356	0.0331368	0.0221911
	Positive	1463	955.736	901.907	0.0309231	0.997717	-0.00532539	0.0382579	0.0273702
	Positive	1472	964.781	811.662	0.00690836	0.997717	0.0077669	0.0490251	0.0382594
FH T2D	Ionisation mode	Reference	m/z	RT	P	Adjusted P	Correlation	Rsquared	RsquaredAdj
	Negative	37	164.835	35.218	0.0254434	0.997797	0.130067	0.0216241	0.0105482
	Negative	192	337.239	70.439	0.0227317	0.997797	-0.0944711	0.0339372	0.0230006
	Negative	311	452.278	86.47	0.0492482	0.997797	-0.117652	0.0160776	0.00493884
	Negative	314	453.282	86.475	0.0448622	0.997797	-0.118913	0.0165039	0.00537001
	Negative	317	454.284	86.485	0.0186253	0.997797	-0.143937	0.0237364	0.0126843
	Negative	342	480.31	120.165	0.00730261	0.997797	-0.13482	0.0270399	0.0160252
	Negative	346	481.313	120.341	0.00775383	0.997797	-0.132977	0.0265396	0.0155193
	Negative	348	482.316	121.338	0.00645131	0.997797	-0.139476	0.0285368	0.0175391
	Negative	359	498.263	60.178	0.0324473	0.997797	0.128904	0.0232752	0.012218
	Negative	360	498.931	43.212	0.0379355	0.997797	0.082929	0.028255	0.0172541
	Negative	419	548.297	121.501	0.0464333	0.997797	-0.127934	0.0163172	0.00518118
	Negative	433	555.306	69.985	0.0336799	0.997797	0.162803	0.0185908	0.00748053
	Negative	436	556.299	70.162	0.0404035	0.997797	0.143792	0.0193526	0.00825097
	Negative	461	568.495	476.736	0.0308102	0.997797	-0.105043	0.0333304	0.022387
	Negative	466	570.466	427.79	0.0390781	0.997797	-0.0869056	0.0182812	0.00716737
	Negative	488	582.511	553.314	0.0286776	0.997797	-0.104656	0.0255236	0.0144918
	Negative	491	583.514	553.223	0.0315147	0.997797	-0.0958293	0.0243961	0.0133516
	Negative	570	632.318	70.117	0.0489086	0.997797	0.173132	0.0145905	0.00343496
	Negative	571	633.322	70.128	0.040706	0.997797	0.164694	0.0165507	0.00541732
	Negative	626	676.306	82.922	0.0437558	0.997797	0.12095	0.0314915	0.0205272
	Negative	663	695.511	336.99	0.0357473	0.997797	-0.0733268	0.0381207	0.0272315
	Negative	752	742.54	629.192	0.0429995	0.997797	-0.106741	0.0187543	0.00764581
	Negative	805	763.598	504.347	0.0437323	0.997797	-0.0963139	0.0157037	0.00456076
	Negative	958	816.532	416.74	0.0394011	0.997797	0.0835109	0.018159	0.0070438
	Negative	963	816.577	482.844	0.0446577	0.997797	-0.0797281	0.0244234	0.0133791
	Negative	969	817.58	482.777	0.0412638	0.997797	-0.0824439	0.0315239	0.02056
	Negative	979	818.583	482.894	0.0439012	0.997797	-0.0855477	0.0231381	0.0120793
	Negative	1277	880.608	623.275	0.0455129	0.997797	-0.1258	0.0215897	0.0105134
	Negative	1281	881.611	623.123	0.0383527	0.997797	-0.131669	0.0201159	0.00902284
	Negative	1339	901.654	798.69	0.00971051	0.997797	0.101843	0.0267367	0.0157186
	Negative	1411	929.685	831.118	0.0121902	0.997797	0.135111	0.0300283	0.0190474
	Negative	1503	1036.626	799.441	0.0398061	0.997797	0.141804	0.0165004	0.00536645
	Positive	10	140.068	191.054	0.0410119	0.998844	-0.110378	0.0359523	0.0250386
	Positive	15	147.076	37.098	0.0437967	0.998844	0.100776	0.0399907	0.0291227
	Positive	82	310.31	186.787	0.0225183	0.998844	0.130746	0.0230938	0.0120345
	Positive	96	326.378	76.326	0.0434691	0.998844	-0.10805	0.0346009	0.0236718
	Positive	146	377.23	49.06	0.0470587	0.998844	-0.0707079	0.0219651	0.010893
	Positive	307	512.335	69.979	0.0362784	0.998844	0.117992	0.0187275	0.00761876
	Positive	717	747.563	410.601	0.039313	0.998844	0.094665	0.0290494	0.0180575
	Positive	857	781.553	477.538	0.0407682	0.998844	0.124151	0.0178161	0.00669702
	Positive	872	783.569	590.335	0.0160248	0.998844	0.151115	0.024854	0.0138146
	Positive	895	789.684	819.872	0.028025	0.998844	-0.0908835	0.0193655	0.00826396
	Positive	1069	824.615	677.149	0.0481921	0.998844	0.0754605	0.0221641	0.0110942
Total Cholesterol	Ionisation mode	Reference	m/z	RT	P	Adjusted P	Correlation	Rsquared	RsquaredAdj
	Negative	22	139.006	379.758	0.0181993	0.998866	-0.134055	0.0215905	0.0105142
	Negative	32	158.911	1128.01	0.0378547	0.998866	0.07878	0.0199336	0.00883853
	Negative	34	160.91	1128.01	0.0427881	0.998866	0.10523	0.0239445	0.0128948
	Negative	42	171.985	379.554	0.00921281	0.998866	-0.163478	0.0283483	0.0173484
	Negative	120	291.197	58.505	0.00835115	0.998866	0.0210581	0.0323609	0.0214065
	Negative	144	307.085	45.862	0.0498826	0.998866	-0.0388261	0.017054	0.00592626
	Negative	163	317.951	1128.01	0.0372282	0.998866	-0.169071	0.0169814	0.00585291
	Negative	223	367.228	84.969	0.0251752	0.998866	0.0935729	0.032349	0.0213944
	Negative	225	367.907	1124.52	0.0123096	0.998866	0.133161	0.0253269	0.0142929
	Negative	233	377.143	109.552	0.0486698	0.998866	0.0916983	0.0152736	0.0041258
	Negative	278	413.247	97.465	0.0457399	0.998866	0.0809715	0.0310507	0.0200814
	Negative	526	597.305	71.045	0.0370874	0.998866	-0.135738	0.0236892	0.0126366
	Negative	686	708.652	879.154	0.0406336	0.998866	0.0591876	0.0649678	0.0543825
	Negative	711	722.499	298.541	0.00538356	0.998866	-0.0601349	0.0305328	0.0195577
	Negative	845	777.613	585.855	0.0385595	0.998866	-0.0199777	0.0186586	0.00754904
	Negative	850	778.616	585.587	0.0379965	0.998866	-0.0497415	0.0162061	0.00506884
	Negative	908	802.561	420.073	0.0144457	0.998866	-0.061397	0.0241313	0.0130838
	Negative	1066	837.585	454.058	0.0420367	0.998866	0.0411909	0.018518	0.00740688
	Negative	1093	842.556	309.986	0.0385126	0.998866	0.124995	0.0324135	0.0214597
	Negative	1144	850.561	385.793	0.0324535	0.998866	0.0269913	0.0231241	0.0120651
	Negative	1147	851.564	386.144	0.0329193	0.998866	0.0296304	0.0230251	0.011965
	Negative	1150	851.662	831.21	0.00969755	0.998866	0.131424	0.0271251	0.0161114
	Negative	1152	852.569	386.994	0.0306878	0.998866	0.0397467	0.027369	0.016358
	Negative	1204	860.65	785.132	0.0162934	0.998866	-0.0843503	0.0253877	0.0143544
	Negative	1224	865.58	445.238	0.0495757	0.998866	0.0717254	0.0234893	0.0124345
	Negative	1274	880.569	493.039	0.0420788	0.998866	0.0856737	0.0279865	0.0169825
	Negative	1276	880.608	562.829	0.0216395	0.998866	0.0401687	0.0366608	0.0257551
	Negative	1279	881.573	493.043	0.0261916	0.998866	0.0843039	0.0327035	0.021753
	Negative	1280	881.611	562.778	0.0337085	0.998866	0.0381116	0.0338548	0.0229173
	Negative	1362	911.648	784.278	0.0282902	0.998866	-0.0904644	0.0217336	0.0106589
	Negative	1366	912.651	784.532	0.0192365	0.998866	-0.0805272	0.0213496	0.0102705
	Negative	1376	916.638	799.03	0.0106156	0.998866	-0.0981492	0.026874	0.0158574
	Negative	1381	919.552	384.18	0.0402113	0.998866	0.116092	0.0252493	0.0142144
	Negative	1412	930.654	815.66	0.0466458	0.998866	0.00496367	0.0236062	0.0125527
	Negative	1430	948.557	493.046	0.0491297	0.998866	0.0772307	0.0304835	0.0195078
	Negative	1431	948.595	563.137	0.018284	0.998866	0.0164282	0.0387769	0.0278951
	Negative	1435	949.56	492.899	0.0112185	0.998866	0.104041	0.034794	0.0238671
	Negative	1463	968.638	798.844	0.00288974	0.998866	-0.1343	0.03421	0.0232765
	Negative	1473	979.636	785.067	0.00350873	0.998866	-0.0328032	0.0324648	0.0215116
	Negative	1476	980.639	785.333	0.00446482	0.998866	-0.0982331	0.0305581	0.0195833
	Negative	1503	1036.626	799.441	0.0279237	0.998866	-0.0655715	0.0187535	0.00764505
	Negative	1506	1047.623	785.407	0.0111621	0.998866	-0.0756364	0.0254619	0.0144294
	Positive	36	213.146	49.562	0.00025921	0.128222	0.0698776	0.0662463	0.0556755
	Positive	44	253.162	60.983	0.023183	0.988455	-0.0218408	0.0216922	0.010617
	Positive	158	385.346	366.315	0.0071096	0.988455	-0.128558	0.029342	0.0183535
	Positive	403	568.34	67.238	0.0310044	0.988455	0.0588334	0.0213873	0.0103087
	Positive	406	569.343	67.498	0.0320682	0.988455	0.0660832	0.0206326	0.00954537
	Positive	467	636.629	862.015	0.0294509	0.988455	-0.0747103	0.0265123	0.0154917
	Positive	486	648.629	847.255	0.0252599	0.988455	-0.142952	0.0347883	0.0238614
	Positive	490	650.644	875.844	0.0133479	0.988455	-0.0654469	0.0271129	0.0160991
	Positive	491	651.648	875.848	0.0196123	0.988455	-0.0536164	0.0255921	0.0145611
	Positive	518	669.558	950.083	0.0400389	0.988455	-0.0749834	0.018178	0.00706299
	Positive	615	714.618	944.794	0.0251935	0.988455	0.106847	0.0192342	0.00813115
	Positive	617	715.621	944.321	0.0179803	0.988455	0.106892	0.0218444	0.010771
	Positive	621	716.624	945.03	0.0236809	0.988455	0.107659	0.020509	0.00942043
	Positive	755	758.569	457.168	1.25906e-06	0.0017407	-0.0117239	0.0853092	0.0749542
	Positive	760	759.572	457.37	2.34596e-06	0.0017407	0.022125	0.0844157	0.0740506
	Positive	779	766.489	86.313	0.0304641	0.988455	-0.0871373	0.0395864	0.0287138
	Positive	910	792.589	494.175	0.0268821	0.988455	0.0711214	0.0351612	0.0242385
	Positive	979	806.569	418.625	0.029624	0.988455	0.0956213	0.0233593	0.012303
	Positive	985	807.572	418.574	0.0236232	0.988455	0.108509	0.0342773	0.0233446
	Positive	1038	820.584	485.13	0.00462282	0.988455	0.133853	0.036633	0.025727
	Positive	1048	821.587	484.745	0.0093465	0.988455	0.11461	0.035031	0.0241068
	Positive	1104	834.6	560.036	0.0101826	0.988455	0.0785284	0.0364849	0.0255771
	Positive	1108	835.603	559.952	0.00976014	0.988455	0.0830935	0.036124	0.0252122
	Positive	1111	836.607	561.31	0.011125	0.988455	0.084624	0.0357285	0.0248122
	Positive	1116	837.61	559.668	0.00965973	0.988455	0.10058	0.0377279	0.0268342
	Positive	1126	838.785	980.61	0.0291587	0.988455	0.0641673	0.0216612	0.0105856
	Positive	1181	856.582	560.947	0.0296255	0.988455	0.0834261	0.034502	0.0235718
	Positive	1186	857.585	560.615	0.0391978	0.988455	0.0791591	0.0344493	0.0235186
	Positive	1208	864.801	981.355	0.0288624	0.988455	0.0512899	0.0216343	0.0105585
	Positive	1212	865.804	981.355	0.0261148	0.988455	0.0483823	0.0232345	0.0121768
	Positive	1213	866.808	981.615	0.0231608	0.988455	0.0507649	0.0242258	0.0131793
HDL Cholesterol	Ionisation mode	Reference	m/z	RT	P	Adjusted P	Correlation	Rsquared	RsquaredAdj
	Negative	18	129.975	863.277	0.0263825	0.48358	0.0176348	0.020713	0.00962674
	Negative	42	171.985	379.554	0.0355025	0.577482	-0.103679	0.019639	0.0085406
	Negative	49	186.768	390.967	0.0362975	0.584198	-0.068078	0.0223661	0.0112985
	Negative	73	227.201	121.522	0.000594507	0.303001	0.0306894	0.0666182	0.0560516
	Negative	86	248.96	863.005	0.00802164	0.422015	0.107147	0.0353191	0.0243982
	Negative	89	255.233	174.05	0.0297613	0.517103	0.0579408	0.0385442	0.0276598
	Negative	91	256.236	174.131	0.0482144	0.678518	0.0714022	0.041762	0.030914
	Negative	93	257.24	174.033	0.019	0.446939	0.0656581	0.0328239	0.0218747
	Negative	108	281.249	179.552	0.0131114	0.428597	0.0713386	0.0393197	0.0284441
	Negative	110	282.252	179.573	0.010659	0.428597	0.0743341	0.0403557	0.0294918
	Negative	115	283.255	179.625	0.010484	0.428597	0.0535392	0.0357925	0.024877
	Negative	120	291.197	58.505	0.023256	0.474113	0.111822	0.0257266	0.0146971
	Negative	146	309.28	231.757	0.0160457	0.428597	0.0431264	0.0354699	0.0245507
	Negative	159	316.948	179.485	0.0207491	0.468419	0.0464925	0.0365879	0.0256813
	Negative	174	323.221	173.844	0.00555666	0.40043	0.0106258	0.0349864	0.0240617
	Negative	183	329.249	135.821	0.00707586	0.416115	0.0196172	0.0312258	0.0202585
	Negative	184	331.265	171.371	0.0288408	0.512504	0.0431239	0.0422384	0.0313958
	Negative	206	349.236	179.532	0.0141831	0.428597	0.056634	0.0347634	0.0238362
	Negative	211	353.212	76.984	0.0343074	0.570174	0.00795581	0.0375394	0.0266436
	Negative	223	367.228	84.969	2.44335e-05	0.0373588	0.00998426	0.0780483	0.0676111
	Negative	224	367.264	143.529	0.0161062	0.428597	-0.000979113	0.0316195	0.0206567
	Negative	226	368.268	144.114	0.0167214	0.428597	0.00127736	0.0310367	0.0200673
	Negative	228	369.271	144.066	0.0180025	0.442126	-0.00173132	0.0310551	0.0200859
	Negative	233	377.143	109.552	0.000128792	0.0984618	0.0530125	0.0545737	0.0438708
	Negative	236	377.273	382.834	0.0481379	0.678518	0.00826448	0.0268282	0.0158112
	Negative	271	409.191	138.638	0.0326989	0.553856	0.134642	0.0249376	0.0138992
	Negative	278	413.247	97.465	0.0103694	0.428597	0.168906	0.040453	0.0295902
	Negative	337	477.179	138.771	0.00589791	0.40043	0.0664598	0.0340755	0.0231405
	Negative	338	477.282	73.29	0.0494468	0.68731	0.0671649	0.017424	0.00630046
	Negative	349	483.196	138.815	0.0148033	0.428597	0.0939486	0.0315309	0.0205671
	Negative	359	498.263	60.178	0.0022021	0.30899	-0.00607201	0.0408339	0.0299754
	Negative	381	524.278	66.689	0.00201535	0.30899	-0.0226429	0.0403736	0.0295099
	Negative	383	525.282	66.69	0.00345936	0.352624	-0.0303284	0.0351858	0.0242634
	Negative	388	527.183	173.845	0.0379984	0.598965	0.0741863	0.0302795	0.0193015
	Negative	423	551.183	138.615	0.0329633	0.553856	0.101416	0.0320543	0.0210964
	Negative	432	554.479	411.537	0.0138405	0.428597	0.0762685	0.0252003	0.0141648
	Negative	461	568.495	476.736	0.0209421	0.468419	0.0682471	0.035769	0.0248532
	Negative	497	586.316	58.52	0.00906872	0.422015	-0.0425204	0.0289715	0.0179787
	Negative	526	597.305	71.045	0.0353384	0.577482	0.0327866	0.0239932	0.012944
	Negative	548	612.331	64.327	0.00157185	0.30899	0.0300418	0.039348	0.0284727
	Negative	550	613.153	139.312	0.0367464	0.585264	0.0396656	0.0211722	0.0100912
	Negative	551	613.334	64.352	0.00242504	0.30899	0.0107881	0.0354435	0.024524
	Negative	552	615.169	179.71	0.0213932	0.468419	-0.0120037	0.0198835	0.00878789
	Negative	707	720.498	421.938	0.00436138	0.36325	-0.0268409	0.0311101	0.0201415
	Negative	711	722.499	298.541	0.00371285	0.354809	-0.0637307	0.0329975	0.0220503
	Negative	712	722.514	512.837	0.0042617	0.36325	-0.0274571	0.0365335	0.0256263
	Negative	713	722.544	293.414	0.0105182	0.428597	-0.0547424	0.0319032	0.0209436
	Negative	717	723.517	512.855	0.00461842	0.36325	-0.0310533	0.0368131	0.0259091
	Negative	719	724.52	512.85	0.00205764	0.30899	-0.0230393	0.0424489	0.0316087
	Negative	754	743.608	804.931	0.0168187	0.428597	-0.0576579	0.027022	0.0160072
	Negative	759	746.514	471.702	0.0221508	0.470397	-0.0623415	0.0263029	0.0152799
	Negative	761	747.517	471.685	0.0185063	0.442126	-0.068568	0.0277103	0.0167033
	Negative	764	748.52	471.564	0.0133722	0.428597	-0.0709933	0.0294142	0.0184264
	Negative	766	748.529	525.731	0.00654725	0.40043	-0.034119	0.032841	0.021892
	Negative	769	749.533	525.724	0.0133197	0.428597	-0.0583731	0.032911	0.0219628
	Negative	773	750.536	524.62	0.00224838	0.30899	-0.0379955	0.0487051	0.0379357
	Negative	783	752.551	682.564	0.0118137	0.428597	-0.0136436	0.0288513	0.0178571
	Negative	830	772.529	484.761	0.0112307	0.428597	-0.0719637	0.0291801	0.0181896
	Negative	831	773.533	484.051	0.00336415	0.352624	-0.0540503	0.0347436	0.0238162
	Negative	833	774.53	327.796	0.0460083	0.663648	-0.0388651	0.0173733	0.00624924
	Negative	834	774.545	630.46	0.00171467	0.30899	-0.0602284	0.04224	0.0313974
	Negative	839	776.536	327.764	0.0438881	0.639094	-0.0354656	0.017769	0.00664938
	Negative	873	790.501	512.798	0.00169684	0.30899	-0.0295969	0.0478836	0.037105
	Negative	879	791.505	512.754	0.00652284	0.40043	-0.00538531	0.0433621	0.0325322
	Negative	943	814.517	344.494	0.0257649	0.48358	-0.0794501	0.0262071	0.015183
	Negative	994	822.53	292.058	0.00191104	0.30899	-0.083063	0.0405737	0.0297122
	Negative	997	823.533	292.041	0.00475147	0.36325	-0.0618635	0.0351962	0.0242739
	Negative	998	824.545	345.02	0.0231312	0.474113	-0.126891	0.0216366	0.0105608
	Negative	1001	825.549	345.02	0.026849	0.48358	-0.126797	0.0226866	0.0116226
	Negative	1006	826.552	344.909	0.0225188	0.471661	-0.139611	0.02352	0.0124655
	Negative	1049	834.566	430.476	0.0262747	0.48358	-0.039532	0.0198915	0.00879598
	Negative	1056	835.57	430.411	0.016083	0.428597	-0.0524422	0.0220845	0.0110137
	Negative	1060	836.546	334.081	0.0181052	0.442126	-0.0909071	0.0294104	0.0184226
	Negative	1065	837.549	334.336	0.0407836	0.623581	-0.0872444	0.024208	0.0131613
	Negative	1066	837.585	454.058	0.00773511	0.422015	-0.0775917	0.0294406	0.0184532
	Negative	1180	858.488	512.755	0.00632269	0.40043	0.00160797	0.039049	0.0281703
	Negative	1204	860.65	785.132	0.0483705	0.678518	-0.106522	0.0184586	0.00734679
	Negative	1219	864.576	445.19	0.0118774	0.428597	-0.0523579	0.0302537	0.0192755
	Negative	1221	864.577	425.366	0.00813845	0.422015	-0.0773795	0.0349993	0.0240748
	Negative	1224	865.58	445.238	0.0026691	0.313927	-0.0226087	0.0423734	0.0315324
	Negative	1230	866.592	487.534	0.0149724	0.428597	-0.0774717	0.0394167	0.0285421
	Negative	1235	868.564	514.208	0.0396854	0.612919	-0.0481163	0.0196141	0.00851538
	Negative	1261	874.561	321.485	0.00910824	0.422015	-0.018217	0.0309064	0.0199355
	Negative	1263	875.565	321.429	0.0421257	0.631473	-0.0894964	0.0197829	0.00868611
	Negative	1271	878.592	514.421	0.0414887	0.628081	-0.0926053	0.0178692	0.00675078
	Negative	1273	879.596	514.395	0.0437544	0.639094	-0.095337	0.018014	0.00689716
	Negative	1276	880.608	562.829	0.0113797	0.428597	-0.0779848	0.0407694	0.0299101
	Negative	1280	881.611	562.778	0.0144111	0.428597	-0.0775994	0.0392372	0.0283606
	Negative	1282	881.603	514.578	0.0427205	0.634171	-0.101658	0.01802	0.00690323
	Negative	1283	882.504	344.874	0.014122	0.428597	-0.0770678	0.0290475	0.0180556
	Negative	1285	882.615	562.841	0.0157705	0.428597	-0.0722999	0.0481845	0.0374092
	Negative	1310	892.533	345.027	0.0184902	0.442126	-0.117456	0.0279277	0.0169231
	Negative	1311	893.536	344.724	0.0207244	0.468419	-0.116867	0.0258126	0.0147841
	Negative	1379	918.548	384.233	0.0241466	0.48358	-0.0676706	0.0263629	0.0153406
	Negative	1381	919.552	384.18	0.021445	0.468419	-0.0648984	0.0292261	0.0182362
	Negative	1382	920.564	425.318	0.0268831	0.48358	-0.00691385	0.0340484	0.0231131
	Negative	1383	920.556	384.133	0.0162331	0.428597	-0.0649259	0.0289419	0.0179488
	Negative	1426	946.58	514.463	0.0304875	0.523769	-0.0663218	0.0209335	0.00984969
	Negative	1427	947.583	514.459	0.0247411	0.48358	-0.0686195	0.0227827	0.0117199
	Negative	1431	948.595	563.137	0.00904127	0.422015	-0.0378273	0.0432941	0.0324634
	Negative	1432	948.587	514.364	0.0257143	0.48358	-0.0456442	0.0219058	0.0108331
	Negative	1450	960.52	345.02	0.0128818	0.428597	-0.118855	0.0298284	0.0188454
	Negative	1452	961.524	344.578	0.0162922	0.428597	-0.0925285	0.0295506	0.0185644
	Negative	1459	963.57	514.044	0.0254277	0.48358	-0.0792583	0.0204997	0.00941103
	Negative	1463	968.638	798.844	0.0391019	0.61007	-0.0582865	0.0171949	0.00606878
	Negative	1483	987.539	384.055	0.0219411	0.470397	-0.0817074	0.0233454	0.0122889
	Negative	1497	1014.567	514.388	0.0291615	0.512504	-0.0695696	0.0207839	0.00969841
	Negative	1498	1015.571	514.181	0.0257982	0.48358	-0.059065	0.0237724	0.0127208
	Negative	1500	1028.507	344.714	0.00838025	0.422015	-0.100618	0.0320178	0.0210595
	Negative	1516	1082.555	514.292	0.0149291	0.428597	-0.0462159	0.024641	0.0135992
	Positive	17	161.132	870.223	0.020016	0.696036	0.10541	0.0586346	0.0479777
	Positive	36	213.146	49.562	5.72217e-06	0.0084917	0.0132304	0.0914399	0.0811543
	Positive	44	253.162	60.983	0.0273228	0.720269	0.076611	0.0206396	0.0095525
	Positive	56	279.232	871.77	0.0186642	0.696036	0.10841	0.0379858	0.027095
	Positive	59	280.235	871.898	0.0434967	0.720269	0.119668	0.0303306	0.0193532
	Positive	131	367.336	871.417	0.0370734	0.720269	0.11188	0.0360431	0.0251303
	Positive	137	369.351	869.999	0.0492377	0.720269	0.129145	0.04857	0.0377991
	Positive	151	378.78	229.782	0.0488534	0.720269	0.0691997	0.0235912	0.0125376
	Positive	153	379.282	228.72	0.0275193	0.720269	0.0658243	0.0226779	0.0116139
	Positive	160	386.378	871.333	0.0313836	0.720269	0.104873	0.0417812	0.0309334
	Positive	166	391.284	195.737	0.0211062	0.696036	0.103866	0.0256578	0.0146275
	Positive	169	392.796	292.705	0.0363202	0.720269	0.117476	0.0246765	0.0136351
	Positive	332	526.292	69.789	0.0245619	0.720269	-0.0557934	0.0193579	0.00825627
	Positive	333	527.296	69.773	0.0319848	0.720269	-0.0659313	0.0177124	0.00659213
	Positive	390	563.428	190.27	0.0199281	0.696036	0.112795	0.0227397	0.0116764
	Positive	403	568.34	67.238	0.0300664	0.720269	0.0326433	0.0215825	0.0105061
	Positive	405	568.427	192.5	0.0177629	0.696036	0.0267125	0.0339404	0.0230039
	Positive	406	569.343	67.498	0.0297756	0.720269	0.0365099	0.021104	0.0100222
	Positive	426	590.321	67.252	0.0115699	0.696036	0.00227697	0.0244263	0.0133821
	Positive	429	591.325	67.238	0.0296479	0.720269	-0.00204015	0.0180281	0.00691148
	Positive	456	622.613	847.54	0.0467502	0.720269	0.0753131	0.0218485	0.0107751
	Positive	478	645.56	860.966	0.0290937	0.720269	0.0502035	0.0227177	0.0116542
	Positive	479	646.031	58.383	0.0148347	0.696036	0.0534083	0.0230636	0.012004
	Positive	481	647.034	58.316	0.0127658	0.696036	0.1045	0.0240901	0.0130421
	Positive	485	648.579	871.625	0.0482066	0.720269	0.131273	0.0331717	0.0222264
	Positive	487	649.583	871.865	0.0210296	0.696036	0.130213	0.0361697	0.0252584
	Positive	490	650.644	875.844	0.0331755	0.720269	0.053783	0.0212628	0.0101828
	Positive	491	651.648	875.848	0.0317303	0.720269	0.054874	0.0225183	0.0114525
	Positive	492	652.659	883.898	0.0422151	0.720269	-0.0434148	0.0191425	0.00803844
	Positive	529	673.591	881.446	0.026616	0.720269	0.0853565	0.0373475	0.0264495
	Positive	545	685.553	857.469	0.0265279	0.720269	-0.0644114	0.0411692	0.0303145
	Positive	548	686.556	857.508	0.0291591	0.720269	-0.0702195	0.0438637	0.0330395
	Positive	607	711.541	365.748	0.014062	0.696036	0.0344882	0.0378788	0.0269869
	Positive	609	712.544	365.755	0.0453588	0.720269	0.0388269	0.0268017	0.0157843
	Positive	615	714.618	944.794	0.015986	0.696036	0.00516266	0.0221734	0.0111037
	Positive	617	715.621	944.321	0.0143004	0.696036	-0.0212054	0.0233322	0.0122756
	Positive	688	739.571	493.303	0.0394396	0.720269	0.00538591	0.0195631	0.00846382
	Positive	720	748.527	513.847	0.0194192	0.696036	-0.0692663	0.0447896	0.0339759
	Positive	723	749.53	513.726	0.0331958	0.720269	-0.0816481	0.0413081	0.030455
	Positive	769	764.523	452.471	0.00878995	0.696036	-0.130785	0.034615	0.0236861
	Positive	774	765.526	452.363	0.015421	0.696036	-0.133437	0.0320161	0.0210577
	Positive	779	766.489	86.313	0.0376685	0.720269	0.0685842	0.0382674	0.0273799
	Positive	816	772.526	573.356	0.0480299	0.720269	-0.117434	0.0276371	0.0166292
	Positive	850	778.538	315.303	0.0120493	0.696036	-0.118458	0.0404996	0.0296374
	Positive	851	779.541	315.283	0.00420961	0.624706	-0.0983221	0.0477014	0.0369207
	Positive	862	782.56	373.605	0.0483976	0.720269	-0.157212	0.0256652	0.014635
	Positive	899	790.573	469.49	0.0387333	0.720269	-0.0242711	0.0272152	0.0162025
	Positive	907	792.553	362.786	0.00198833	0.624706	-0.082172	0.0495055	0.0387452
	Positive	910	792.589	494.175	0.00362711	0.624706	-0.0984947	0.0480721	0.0372955
	Positive	913	793.557	362.728	0.000600643	0.297118	-0.0851428	0.0571121	0.0464379
	Positive	918	794.569	411.113	0.0190466	0.696036	-0.126202	0.0292346	0.0182448
	Positive	919	794.597	494.156	0.0107968	0.696036	-0.104684	0.0583313	0.0476709
	Positive	966	802.535	373.45	0.0437509	0.720269	-0.152646	0.0294698	0.0184826
	Positive	968	802.595	305.466	0.0384053	0.720269	0.118631	0.0195963	0.00849735
	Positive	969	803.538	373.508	0.0458316	0.720269	-0.160486	0.0272931	0.0162813
	Positive	971	803.599	305.041	0.0433577	0.720269	0.122755	0.0191479	0.00804391
	Positive	979	806.569	418.625	0.00261712	0.624706	-0.0683619	0.0392021	0.0283252
	Positive	985	807.572	418.574	0.00272342	0.624706	-0.0549304	0.0482753	0.0375011
	Positive	992	808.577	419.775	0.00696182	0.696036	-0.0756686	0.0409862	0.0301294
	Positive	993	808.584	505.868	0.0130602	0.696036	-0.11154	0.0402831	0.0294184
	Positive	997	809.581	419.147	0.00366208	0.624706	-0.0456961	0.0507761	0.0400302
	Positive	1029	818.605	505.295	0.0273328	0.720269	-0.0493061	0.0280453	0.017042
	Positive	1033	819.608	504.868	0.0270064	0.720269	-0.0569977	0.0271241	0.0161104
	Positive	1038	820.584	485.13	0.0101229	0.696036	-0.0151213	0.0314903	0.020526
	Positive	1042	820.62	553.746	0.0186931	0.696036	-0.0639445	0.0337366	0.0227978
	Positive	1048	821.587	484.745	0.000269396	0.199892	-0.0164387	0.0585147	0.0478564
	Positive	1055	822.6	531.163	0.0162599	0.696036	-0.0795987	0.0380844	0.0271948
	Positive	1061	823.604	531.288	0.020226	0.696036	-0.111229	0.0433804	0.0325507
	Positive	1067	824.578	291.019	0.041956	0.720269	0.108669	0.018992	0.00788625
	Positive	1089	828.609	589.907	0.0299351	0.720269	0.00403527	0.0256266	0.0145959
[truncated: 146 more rows]
